# Supplementary material for: The Hepatic Transcriptomes of Two Mouse Models of Liver Fibrosis Reveal Shared Molecular Patterns Associated with a Common Dysregulation of Folate Metabolism
Source: J Nutr. 2026 Jan 8;156(3):101349. doi: 10.1016/j.tjnut.2025.101349 (PMC13014510; doi:10.1016/j.tjnut.2025.101349)
Supplement: Multimedia component 2 [file mmc2.xlsx]

## Sheet: Supplementary table 2
Supplementary table 2 - Pathway analysis using transcripts from MCD mouse liver
Ingenuity Canonical Pathways MCD mice	-log(p-value)	Ratio	z-score	Molecules
Aryl Hydrocarbon Receptor Signaling	6.46	0.209	0.302	ALDH1A1,ALDH1L2,ARNT,CCND1,CCND3,CDK6,CYP2C18,Cyp2c40 (includes others),Cyp2c54 (includes others),CYP2C8,Cyp3a25 (includes others),CYP3A5,CYP3A7,DCT,E2F1,GSTA5,GSTM1,GSTM3,Gstm3,GSTM5,HSPB1,MGST1,MGST3,MYC,NCOA3,RARA,RARB,RARG,TP53
LPS/IL-1 Mediated Inhibition of RXR Function	6.09	0.176	-0.905	ABCB1,ALDH1A1,ALDH1L2,CHST15,Cyp2a12/Cyp2a22,CYP2A6 (includes others),Cyp2b13/Cyp2b9,CYP2C18,Cyp2c40 (includes others),Cyp2c54 (includes others),CYP2C8,Cyp2d9 (includes others),CYP2J2,Cyp2j5,CYP3A5,CYP3A7,CYP4A11,FMO4,GSTA5,GSTM1,GSTM3,Gstm3,GSTM5,HMGCS1,IL1RAP,MAP2K7,MAP3K1,MGST1,MGST3,NCOA1,PPARGC1A,RARA,SLC27A5,SLCO1B3,SREBF1,Sult2a8,TNFRSF1A
NRF2-mediated Oxidative Stress Response	5.96	0.176	2.333	Cyp2a12/Cyp2a22,CYP2A6 (includes others),Cyp2b13/Cyp2b9,CYP2C18,Cyp2c40 (includes others),Cyp2c54 (includes others),CYP2C8,Cyp2d9 (includes others),CYP2J2,Cyp2j5,Cyp3a25 (includes others),CYP3A5,CYP3A7,CYP4A11,CYP4A22,DNAJB1,DNAJC16,DNAJC5,FKBP5,FTH1,GSTA5,GSTM1,GSTM3,Gstm3,GSTM5,HERPUD1,JUNB,MAFF,MAFK,MAP2K7,MAP3K1,MGST1,MGST3,PIK3C2G,PMF1/PMF1-BGLAP,RRAS
Nicotine Degradation II	5.79	0.306	-0.775	B3GAT3,CYP2A6 (includes others),CYP2C18,Cyp2c40 (includes others),CYP2C8,CYP2J2,CYP3A5,CYP3A7,FMO4,INMT,LARGE2,UGT2A3,UGT2B17,UGT2B28,UGT3A1
Glutathione-mediated Detoxification	5.09	0.355	2.121	GSTA5,GSTM1,Gstm3,GSTM3,GSTM5,Gstt3,MGST1,MGST3,NAT8B,Nat8f2,Nat8f5
Nicotine Degradation III	5.03	0.302	-0.832	B3GAT3,CYP2A6 (includes others),CYP2C18,Cyp2c40 (includes others),CYP2C8,CYP2J2,CYP3A5,CYP3A7,LARGE2,UGT2A3,UGT2B17,UGT2B28,UGT3A1
Melatonin Degradation I	5.03	0.302	-0.832	B3GAT3,CYP2A6 (includes others),CYP2C18,Cyp2c40 (includes others),CYP2C8,CYP2J2,CYP3A5,CYP3A7,LARGE2,UGT2A3,UGT2B17,UGT2B28,UGT3A1
Oxidative Ethanol Degradation III	4.53	0.293	#NUM!	ALDH1A1,Aldh1a7,Cyp2a12/Cyp2a22,CYP2A6 (includes others),Cyp2b13/Cyp2b9,CYP2C18,Cyp2c40 (includes others),Cyp2c54 (includes others),CYP2C8,Cyp2d9 (includes others),CYP2J2,Cyp2j5
Superpathway of Melatonin Degradation	4.46	0.271	-0.832	B3GAT3,CYP2A6 (includes others),CYP2C18,Cyp2c40 (includes others),CYP2C8,CYP2J2,CYP3A5,CYP3A7,LARGE2,UGT2A3,UGT2B17,UGT2B28,UGT3A1
PXR/RXR Activation	4.43	0.255	0.535	ABCB1,ALDH1A1,Aldh1a7,CES3,CYP2A6 (includes others),CYP2C8,CYP3A5,CYP3A7,GSTM1,NCOA1,PCK2,PPARGC1A,SCD,SLCO1B3
Xenobiotic Metabolism CAR Signaling Pathway	3.97	0.168	2.711	ABCB1,ALDH1A1,ALDH1L2,CHST15,Cyp2b13/Cyp2b9,CYP2C8,CYP3A5,CYP3A7,EGFR,FMO4,GSTA5,GSTM1,GSTM3,Gstm3,GSTM5,MAP2K7,MGST1,MGST3,NCOA1,PPARGC1A,PPP2R1A,PPP2R2D,Sult2a8,UGT2B17,UGT2B28
Glioma Signaling	3.79	0.178	2.333	ABL1,Calm1 (includes others),CAMK2B,CCND1,CCND3,CDK6,E2F1,E2F5,EGFR,HDAC4,HDAC8,IDH2,IDH3G,PDGFA,PDGFRA,PDGFRB,PIK3C2G,RRAS,SUV39H1,TGFA,TP53
Acetone Degradation I (to Methylglyoxal)	3.66	0.278	0.333	CYP2A6 (includes others),CYP2C18,Cyp2c40 (includes others),CYP2C8,CYP2J2,CYP3A5,CYP3A7,CYP4A11,CYP4A22,DHRS7
Estrogen Biosynthesis	3.35	0.256	0	AKR1C4,CYP2A6 (includes others),CYP2C18,Cyp2c40 (includes others),CYP2C8,CYP2J2,CYP3A5,CYP3A7,HSD17B2,HSD17B7
Xenobiotic Metabolism Signaling	3.31	0.138	#NUM!	ABCB1,ALDH1A1,ALDH1L2,ARNT,CAMK2B,CES3,CHST15,CYP2C8,CYP3A5,CYP3A7,FMO4,GSTA5,GSTM1,GSTM3,Gstm3,GSTM5,HDAC4,MAP2K7,MAP3K1,MAP3K13,MAP3K14,MAP3K6,MGST1,MGST3,NCOA1,PIK3C2G,PPARGC1A,PPP2R1A,PPP2R2D,RRAS,Sult2a8,UGT2B17,UGT2B28
Semaphorin Signaling in Neurons	3.28	0.222	#NUM!	ARHGAP1,CDK5,CFL2,DPYSL2,FNBP1,FYN,PLXNA1,PLXNA3,RHOQ,RHOU,RND3,ROCK2
Bupropion Degradation	3.23	0.333	0.378	CYP2A6 (includes others),CYP2C18,Cyp2c40 (includes others),CYP2C8,CYP2J2,CYP3A5,CYP3A7
Myelination Signaling Pathway	3.08	0.128	1.622	ACVR1,ARF6,ARHGAP1,BDNF,BMP10,BMP5,BMP6,Bmp8b,Calm1 (includes others),EGFR,FGFR2,FGFR3,FYN,FZD1,FZD6,HDAC4,HDAC8,ID4,ITGB3,KLK3,LAMA3,LMNB1,MLST8,OLIG1,PDGFA,PDGFRA,PDGFRB,PIK3C2G,PPP3CC,PSEN1,RAB35,ROCK2,RRAS,SCD,SLC16A1,SLC2A1,SREBF1,SREBF2
Acute Phase Response Signaling	3.07	0.147	0	AHSG,APOA1,APOA2,C9,CRP,HP,IL1RAP,ITIH2,MAP2K7,MAP3K1,MAP3K14,MBL2,NFKBIA,RBP4,RRAS,SAA1,SAA2-SAA4,SERPINA1,SERPINA3,SERPINF1,SERPING1,SOCS3,SOCS4,STAT3,TNFRSF1A
Urate Biosynthesis/Inosine 5'-phosphate Degradation	2.75	0.385	1	IMPDH2,LACC1,NT5C2,NT5E,XDH
Xenobiotic Metabolism PXR Signaling Pathway	2.72	0.146	1.964	ABCB1,ALDH1A1,ALDH1L2,CAMK2B,CDK5,CES3,CHST15,CYP2C8,CYP3A5,CYP3A7,GSTA5,GSTM1,GSTM3,Gstm3,GSTM5,MGST1,MGST3,NCOA1,PPARGC1A,Sult2a8,UGT2B17,UGT2B28
Complement System	2.7	0.25	#NUM!	C6,C8A,C8B,C8G,C9,CFH,MBL2,SERPING1
Non-Small Cell Lung Cancer Signaling	2.63	0.169	1.134	ABL1,CCND1,CCND3,CDK6,E2F1,E2F5,EGFR,HDAC4,HDAC8,PIK3C2G,RARB,RRAS,SUV39H1,TGFA,TP53
Role of JAK family kinases in IL-6-type Cytokine Signaling	2.51	0.176	0.277	CCND1,CRP,IRF1,JUNB,LIFR,MYC,SERPINA1,SERPINA12,SERPINA3,SERPINA7,SOCS3,STAT3,VEGFC
Purine Nucleotides Degradation II (Aerobic)	2.3	0.312	1	IMPDH2,LACC1,NT5C2,NT5E,XDH
Xenobiotic Metabolism AHR Signaling Pathway	2.22	0.169	2.309	ALDH1A1,ALDH1L2,ARNT,GSTA5,GSTM1,Gstm3,GSTM3,GSTM5,HDAC4,MGST1,MGST3,NCOA1
Role of JAK2 in Hormone-like Cytokine Signaling	2.22	0.185	0.632	CCND1,CCND3,Cyp3a25 (includes others),CYP3A5,CYP3A7,GHR,PTPN1,SOCS3,STAT3,VEGFC
Cell Cycle: G1/S Checkpoint Regulation	2.19	0.175	-0.905	ABL1,CCND1,CCND3,CDK6,E2F1,E2F5,HDAC4,HDAC8,MYC,SUV39H1,TP53
Oleate Biosynthesis II (Animals)	2.17	0.364	0	FADS1,FADS2,SCD,Scd4
Small Cell Lung Cancer Signaling	2.17	0.156	#NUM!	ABL1,CCND1,CCND3,CDK6,E2F1,E2F5,HDAC4,HDAC8,MYC,NFKBIA,PIK3C2G,RARB,SUV39H1,TP53
Zymosterol Biosynthesis	2.15	0.5	#NUM!	HSD17B7,NSDHL,TM7SF2
Serotonin Degradation	2.08	0.188	-1.414	ADH4,ALDH1A1,Aldh1a7,B3GAT3,LARGE2,UGT2A3,UGT2B17,UGT2B28,UGT3A1
TR/RXR Activation	2.08	0.162	#NUM!	ENO1,F10,HP,LDLR,NCOA1,NCOA3,PIK3C2G,PPARGC1A,SLC2A1,SREBF1,SREBF2,UCP2
Xenobiotic Metabolism General Signaling Pathway	2.07	0.14	2.668	ARNT,GSTA5,GSTM1,GSTM3,Gstm3,GSTM5,MAP2K7,MAP3K1,MAP3K13,MAP3K14,MAP3K6,MGST1,MGST3,PIK3C2G,RRAS,UGT2B17,UGT2B28
Thyroid Hormone Metabolism II (via Conjugation and/or Degradation)	2.05	0.24	-1.633	B3GAT3,LARGE2,UGT2A3,UGT2B17,UGT2B28,UGT3A1
FXR/RXR Activation	2.05	0.143	#NUM!	AHSG,APOA1,APOA2,BAAT,C9,PCK2,PPARGC1A,RARA,RBP4,SAA1,SERPINA1,SERPINF1,SLC22A7,SLC27A5,SLCO1B3,SREBF1
DNA Methylation and Transcriptional Repression Signaling	2.03	0.146	1.732	CDK16,CDK19,CDK5,CDK6,CDK8,DNMT1,DNMT3A,E2F1,E2F5,MYC,SUDS3,SUV39H1,TCF19,TEAD1,TP53
Guanosine Nucleotides Degradation III	2.02	0.333	#NUM!	LACC1,NT5C2,NT5E,XDH
STAT3 Pathway	2	0.135	2.668	BMP6,EGFR,FGFR2,FGFR3,FLT1,FLT4,GHR,IL17RA,MAP3K20,MAP3K21,MYC,PDGFRA,PDGFRB,RRAS,SOCS3,SOCS4,STAT3,TGFA
IL-15 Production	1.94	0.139	3.5	ABL1,DYRK3,EGFR,EPHA1,EPHA2,EPHB4,FGFR2,FGFR3,FLT1,FLT4,FYN,IRF1,MAP2K7,PDGFRA,PDGFRB,TIE1
Telomerase Signaling	1.93	0.146	0.632	ABL1,E2F1,EGFR,ELK3,ETS1,ETS2,HDAC4,HDAC8,MYC,PIK3C2G,PPP2R1A,PPP2R2D,RRAS,TP53
Cyclins and Cell Cycle Regulation	1.9	0.154	0.378	ABL1,CCND1,CCND3,CDK6,E2F1,E2F5,HDAC4,HDAC8,PPP2R1A,PPP2R2D,SUV39H1,TP53
Cholesterol Biosynthesis I	1.89	0.308	1	DHCR24,HSD17B7,NSDHL,TM7SF2
Cholesterol Biosynthesis II (via 24,25-dihydrolanosterol)	1.89	0.308	1	DHCR24,HSD17B7,NSDHL,TM7SF2
Cholesterol Biosynthesis III (via Desmosterol)	1.89	0.308	1	DHCR24,HSD17B7,NSDHL,TM7SF2
Adenosine Nucleotides Degradation II	1.89	0.308	#NUM!	LACC1,NT5C2,NT5E,XDH
Triacylglycerol Biosynthesis	1.88	0.186	2.828	AGPAT1,ELOVL1,GPAM,GPAT3,LPCAT3,LPIN2,LPIN3,Plpp1
Cell Cycle Control of Chromosomal Replication	1.85	0.173	2.333	CDK16,CDK19,CDK5,CDK6,CDK8,MCM2,MCM5,MCM6,POLD1
Bladder Cancer Signaling	1.84	0.139	2.236	ABL1,CCND1,E2F1,E2F5,EGFR,FGF21,FGFR3,HDAC4,HDAC8,MMP14,MYC,RRAS,SUV39H1,TP53,VEGFC
Semaphorin Neuronal Repulsive Signaling Pathway	1.84	0.133	0.243	CDK5,CFL2,CSPG5,DPYSL2,FYN,ITGB3,MAP2K7,PIK3C2G,PIP5K1C,PLXNA1,PLXNA3,PRKG1,ROCK2,RRAS,SEMA6A,SEMA6B,TP53
Human Embryonic Stem Cell Pluripotency	1.8	0.12	3.545	ACVR1,BDNF,BMP10,BMP5,BMP6,Bmp8b,FGFR2,FGFR3,FZD1,FZD6,ID4,KLK3,LIFR,MAP2K7,MYC,NFYA,NFYC,PDGFA,PDGFRA,PDGFRB,PIK3C2G,RRAS,STAT3
Methylglyoxal Degradation I	1.8	0.667	#NUM!	GLO1,HAGH
ID1 Signaling Pathway	1.79	0.122	1.279	ACVR1,APP,BHLHE40,Bhlhe41,CCND1,DVL2,E2F1,EGFR,ETS1,FGFR2,FGFR3,FYN,GDF2,GPRASP3,LIFR,MYC,PIK3C2G,RRAS,STAT3,TNFRSF1A,TP53,VEGFC
TCA Cycle II (Eukaryotic)	1.76	0.238	2.236	ACO2,CS,IDH3A,IDH3G,MDH2
Pregnenolone Biosynthesis	1.76	0.238	#NUM!	Cyp2b13/Cyp2b9,Cyp2d9 (includes others),CYP4A11,CYP4A22,CYP7B1
Histidine Degradation VI	1.68	0.227	#NUM!	Cyp2b13/Cyp2b9,Cyp2d9 (includes others),CYP4A11,CYP4A22,CYP7B1
Retinol Biosynthesis	1.62	0.179	0.816	AADAC,BCO1,CES3,DHRS7,LIPG,LRAT,PNPLA2
Molecular Mechanisms of Cancer	1.61	0.102	#NUM!	ABL1,ACVR1,ADCY5,ADCY6,ARHGEF17,ARHGEF7,ARHGEF9,BAK1,BMP10,BMP5,BMP6,Bmp8b,CAMK2B,CCND1,CCND3,CDK16,CDK19,CDK5,CDK6,CDK8,CTNND1,E2F1,E2F5,FNBP1,FYN,FZD1,FZD6,GNB1,HDAC4,HDAC8,HIPK2,ITGB3,MYC,NFKBIA,PIK3C2G,PSEN1,RHOQ,RHOU,RND3,RRAS,SUV39H1,TP53
Germ Cell-Sertoli Cell Junction Signaling	1.59	0.122	#NUM!	CFL2,CTNND1,EPN2,FNBP1,JUP,MAP2K7,MAP3K1,MAP3K13,MAP3K14,MAP3K6,PIK3C2G,PXN,RHOQ,RHOU,RND3,RRAS,TNFRSF1A,ZYX
Bile Acid Biosynthesis, Neutral Pathway	1.56	0.25	-2	AKR1C4,AMACR,BAAT,SLC27A5
Triacylglycerol Degradation	1.56	0.163	0	AADAC,Ces1f,Ces2a,Ces2g,CES3,DAGLA,LIPG,PNPLA2
Glioblastoma Multiforme Signaling	1.55	0.119	2.84	CCND1,CCND3,CDK6,E2F1,E2F5,EGFR,FNBP1,FZD1,FZD6,MYC,PDGFA,PDGFRA,PDGFRB,PIK3C2G,RHOQ,RHOU,RND3,RRAS,TP53
Glutathione Redox Reactions I	1.53	0.208	#NUM!	GSTA5,GSTM1,Gstt3,MGST1,MGST3
Ubiquinol-10 Biosynthesis (Eukaryotic)	1.53	0.208	#NUM!	Cyp2b13/Cyp2b9,Cyp2d9 (includes others),CYP4A11,CYP4A22,CYP7B1
Role of Tissue Factor in Cancer	1.52	0.13	#NUM!	CFL2,CSF1,EGFR,F10,F3,FYN,HBEGF,ITGB3,PIK3C2G,RPS6KA3,RPS6KA4,RRAS,TP53,VEGFC
Clathrin-mediated Endocytosis Signaling	1.49	0.115	#NUM!	AP1B1,AP1S3,AP5S1,APOA1,APOA2,ARF6,CTTN,DAB2,DNM2,FGF21,ITGB3,LDLR,PDGFA,PICALM,PIK3C2G,PIP5K1C,PPP3CC,RBP4,SERPINA1,SH3GL1,VEGFC
Glycogen Degradation II	1.47	0.3	#NUM!	PGM2,PGM3,PYGM
Androgen Biosynthesis	1.47	0.235	#NUM!	AKR1C4,GSTA5,Hsd3b4 (includes others),SRD5A1
Gluconeogenesis I	1.46	0.2	2.236	ENO1,GAPDH,GAPDHS,GPI,MDH2
HIF1α Signaling	1.4	0.112	3.71	ARNT,BMP6,CAMK2B,FLT1,FLT4,GPI,MAP2K7,MKNK1,MKNK2,MMP14,NCOA1,NOX4,PIK3C2G,PPP3CC,RRAS,SLC2A1,SLC2A8,STAT3,TGFA,TP53,VEGFC
Induction of Apoptosis by HIV1	1.4	0.145	2.828	BAK1,DFFA,MAP2K7,MAP3K14,NFKBIA,SLC25A10,SLC25A5,TNFRSF1A,TP53
Methylglyoxal Degradation III	1.39	0.192	#NUM!	ADH4,AKR1C4,CYP4A11,CYP4A22,DHRS7
Apelin Adipocyte Signaling Pathway	1.39	0.134	1	ADCY5,ADCY6,GSTA5,GSTM1,Gstt3,MAPK6,MGST1,MGST3,NOX4,PPARGC1A,PRKAB2
HER-2 Signaling in Breast Cancer	1.38	0.111	2.828	ARF6,CCND1,EGFR,ELK3,ETS1,ETS2,FYN,HBEGF,ITGB3,MLST8,MYC,NDC1,NFKBIA,NUP188,NUP62,PIK3C2G,RRAS,STAT3,SURF1,TGFA,TP53,TPR
Glycogen Degradation III	1.36	0.273	#NUM!	PGM2,PGM3,PYGM
UDP-N-acetyl-D-galactosamine Biosynthesis II	1.36	0.273	#NUM!	GALE,GPI,PGM3
MSP-RON Signaling In Cancer Cells Pathway	1.34	0.12	2.84	ARNT,CCND1,EGFR,ELK3,ETS1,ETS2,KLK3,MYC,NFKBIA,PIK3C2G,RPS6KA3,RRAS,STAT3,TRIM24,VEGFC
CSDE1 Signaling Pathway	1.32	0.156	1.342	AGO3,AGO4,CCND3,CTTN,MYC,PABPN1,PTBP1
Arginine Biosynthesis IV	1.32	0.4	#NUM!	ASL,OTC
Proline Biosynthesis II (from Arginine)	1.32	0.4	#NUM!	OTC,PYCR1
Urea Cycle	1.32	0.4	#NUM!	ASL,OTC

## Sheet: Supplementary table 3
Supplementary table 3 - Upstream regulators identified in MCD mouse liver
Upstream Regulator	Expr Log Ratio	Molecule Type	Predicted Activation State	Activation z-score	Target Molecules in Dataset
HMG20A	0.526	transcription regulator	Activated	4.243	CSF1,DCN,ECM1,F3,FADS2,HBEGF,HMGCS1,HSD17B7,LDLR,LY6E,MMP14,MYC,NSDHL,NT5E,P2RY2,PDGFRB,SREBF2,VEGFC
NFE2L2	0.293	transcription regulator	Activated	3.27	ANG,ANKRD17,ATP1A1,BDNF,Calm1 (includes others),CCNC,CNMD,Cyp2a12/Cyp2a22,CYP4A22,DYNLL1,EPB41,EPHB4,F10,FKBP5,FTH1,GBE1,GHR,GSS,GSTA5,GSTM1,Gstm3,GSTM5,Havcr1,HBEGF,HTATIP2,INMT,KLK3,LMNA,LY6E,MGST1,MGST3,MMP14,NAT8B,NFE2L1,PIP5K1C,PLIN2,PPARGC1A,RARB,RBM6,SAA1,SCD,SERPINA3,SLC38A3,SLC3A1,SLCO1B3,Snrpa (includes others),SOCS3,SREBF1,SRXN1,TEAD1,TKT,TP53,UGT2B28,ZFC3H1
HIF1A	0.206	transcription regulator	Activated	3.155	BCS1L,CCND1,CSF1,EDNRA,ENO1,FLT1,GAPDH,IFI16,ITGB3,LIFR,NFKBIA,NT5E,NTN1,PDGFA,POLRMT,SLC2A1,SOCS3,TGFA,VEGFC
TCF7L2	-0.744	transcription regulator	Activated	3.087	AGO3,AKR1C4,CCND1,CDK19,CEMIP2,CYP2C8,CYP3A7,DHCR24,DHRS7,ELOVL1,ERF,FGF21,FGFR2,FRMD4A,FTH1,GJB1,GJC2,GSS,HIPK2,ID4,IL1RAP,IPO13,MAP4K4,MYC,OTUD7B,PARVB,PICALM,PLEKHA1,PPARGC1A,RTKN,SLC17A2,SMURF1,SRD5A1,TXNDC16,UTP14C
ARNT	0.807	transcription regulator	Activated	2.789	ENO1,GAPDH,GPI,ITGB3,KIF20A,MYO1C,PCK2,PGM2,PRF1,SLC2A1,TP53
TP53	0.622	transcription regulator	Activated	2.423	ABCB8,ACO2,AHCY,AIFM2,AP1B1,APOA1,APP,ARHGAP11A,ASL,BAK1,BCL6B,BDNF,BOK,BUB1B,Calm1 (includes others),CAMK2B,CCND1,CCR9,COL4A1,Crip2,CS,CSF1,DHCR24,DNMT1,DNMT3A,DYNLL1,E2F1,ECH1,EDA2R,EDNRA,EGFR,EMILIN1,EPHA2,ERCC3,FKBP5,FRMD4A,FTH1,FZD6,GAPDH,GFM1,GPR162,GSTM5,GTSE1,HBEGF,HCN2,HSPB1,HSPG2,HYAL1,IDH2,IDH3G,IFI16,INMT,KCTD11,KIF18A,KIFC1,LDLR,LRAT,MCM5,MCM6,MDH2,MKI67,MPV17L,MSRB1,MYC,MYO1C,NID2,P…
FOXF1	1.124	transcription regulator	Activated	2.41	CCND1,CDK6,FLT1,ITGB3,PDGFRA,PECAM1
SOX4	1.664	transcription regulator	Activated	2.333	ARNT,CSNK1E,EIF4E3,PECAM1,PITRM1,PLEKHA1,PXYLP1,TEAD1,TMEM176B
FOXA2	0.239	transcription regulator	Activated	2.219	CCND1,DCT,GSTM3,SAA1,SCD,SMOC1,TMPRSS2
TCF3	0.317	transcription regulator	Activated	2.168	ALCAM,BCL6,C15orf39,CCDC117,CCND3,CCR9,CCS,CRELD2,DNTT,ENPP1,GATA2,GIMAP4,HMGB2,IFI16,MKI67,MXD3,NEK2,OPTN,PRDM1,RARG,SAMD9L,TAPBPL
PPARA	-0.285	ligand-dependent nuclear receptor	Activated	2.095	AADAC,ABCD2,Acot6,AHCY,APOA1,APP,ARHGDIA,ASL,BAAT,BDNF,C6,C8A,C9,CCND1,CES3,CFH,CHAF1B,CS,Cyp2c40 (includes others),Cyp2c54 (includes others),CYP2C8,CYP4A11,CYP7B1,DYNLL1,ECH1,ELOVL3,FADS1,FADS2,FGF21,FITM1,G0S2,GPAM,GSTM3,HMGCS1,KIF20A,KIF4A,LECT2,LIFR,LIPG,LORICRIN,LPCAT3,MBL2,MGST1,MGST3,MKI67,MLYCD,Mup1 (includes others),MYC,NFKBIA,NSDHL,PLIN2,PNPLA2,PPARGC1A,RAD51B,RBP4,RETSAT,RNF186,SAA1,SC…
NOTCH1	1.24	transcription regulator	Activated	2.056	CCND3,E2F1,FLT1,HES1,LORICRIN,MYC,RND3,TSPAN33
STAT5A	0.619	transcription regulator	Activated	2.007	ARNT,BCL6,CCND1,CCND3,CDK6,Cyp2b13/Cyp2b9,GJB1,KLF10,MYC,PRDM1,PRF1,SOCS3,SREBF1,TNFRSF1A
TARDBP	-0.004	transcription regulator		1.98	DHCR24,HLA-A,HMGCS1,LDLR,NSDHL,SERPING1,SREBF2
ATF2	-0.266	transcription regulator		1.98	ARNT,CCND1,DUSP10,FGF21,PDGFRA,PPARGC1A,PSEN1
TCF4	-0.223	transcription regulator		1.938	ALCAM,BCL6,C15orf39,CCDC117,CRELD2,DCT,ENPP1,GIMAP4,HMGB2,IFI16,MKI67,MXD3,NEK2,OPTN,PRDM1,SAMD9L,TAPBPL
POU5F1		transcription regulator		1.922	ENO1,GPI,Meis1,SOCS3,TAF1C
NR1I3	-0.448	ligand-dependent nuclear receptor		1.786	ABCB1,ALDH1A1,Aldh1a7,APOA1,Ces2a,CORO7/CORO7-PAM16,CYP2A6 (includes others),Cyp2b13/Cyp2b9,CYP2C8,CYP39A1,CYP3A5,CYP7B1,GSTA5,GSTM1,Gstm3,GSTM5,MAFF,MYC,SCD,Slco1a4,SLCO1B3,SREBF1,TMPRSS2,TNFRSF1A,UGT2B17,UGT2B28
STAT1	-0.594	transcription regulator		1.755	APOA1,CYP2C8,Cyp2d9 (includes others),CYP3A5,CYP4A11,GBP3,HBEGF,IFI16,IRF1,MYC,PDGFA,PDGFRB,PECAM1,PLIN2,PRF1,SLFN5,SOCS3,SPRR1A,SREBF1,STAT3,TAPBPL,TP53,TP53BP2,UCP2
TP73		transcription regulator		1.728	AHI1,CCR9,CDK6,FGFR2,FGFR3,FLT1,FOCAD,FOXF1,GATA2,HBEGF,HTATIP2,LAMA3,MAP4K4,MMP14,PARVB,PDGFA,PECAM1,RHOU,SERPINE2,SHROOM4,TP53,VEGFC,ZMAT3
FOS	1.277	transcription regulator		1.664	ARNT,ASAP1,BDNF,CAST,CCND1,CERS4,COBLL1,CTNND1,Defb1,ELOVL3,F3,Fhod1,FMN1,GSTA5,LAMA3,LGALS3BP,MAFK,MAP3K20,MAP4K4,MAPK6,MGST1,MYC,NAA80,NSDHL,PRDM1,RARA,RARG,SCD,SMURF1,SOCS3,XDH
CREB1	-0.09	transcription regulator		1.632	BDNF,BHLHE40,FRMD6,HMGCS1,JUNB,LDLR,MEST,MIDN,MKNK2,MYC,PPARGC1A,SCD,SLC16A1,SREBF1
PPARD	0.862	ligand-dependent nuclear receptor		1.629	ADORA1,ASIC5,CCND1,DET1,ECH1,ENO1,GPAM,GSTA5,INHBE,LIPG,LPCAT3,LPIN2,MLYCD,NUDT18,PLIN2,PNPLA2,PPARGC1A,SCD,TP53
MYCN	-1.515	transcription regulator		1.571	ADAM23,AEBP2,DNMT3A,DUSP4,DUSP7,EZH1,FGFR2,GATA2,JUNB,OLIG1,PDLIM1,RHOU,TGIF1
SREBF2	0.69	transcription regulator		1.467	FADS2,HMGCS1,LDLR,SCD,SREBF1
HTT	0.735	transcription regulator		1.39	ADAM23,ADAMTS2,ADORA2A,ADRA2B,APOA1,ARHGEF7,BDNF,CAMK2B,CCND1,COL4A1,CSNK1E,DCN,GAPDH,GLO1,GPI,GSS,PPARGC1A,RBP4,SERPINA3,SERPINF1,TGFBI,TP53
PPARG	0.491	ligand-dependent nuclear receptor		1.326	ASAP1,BCL6,CDK6,CYP4A11,ELOVL3,ETS1,FGF21,FZD1,GATA2,HES1,HP,LDLR,MGST1,MKI67,MKNK2,MLYCD,MMP14,NPR3,PLIN2,PPARGC1A,PRDM1,RBP4,SAA1,SCD,SERPINA1,SLC2A1,SPRR1A,SREBF1,TKT,TSC22D3
NR1H3	-0.827	ligand-dependent nuclear receptor		1.224	ANGPTL3,Apoc1,CRP,FOXM1,G0S2,GPAM,GSTA5,GSTM5,LDLR,MID1IP1,NFKBIA,PPARGC1A,SCD,SREBF1,SREBF2,VEGFC
SQSTM1	-0.087	transcription regulator		1.195	CYP2A6 (includes others),GSTM5,HBEGF,IRF1,LHX2,NFKBIA,TSC22D1
NCOA2	0.181	transcription regulator		1.147	ADH4,ADORA1,Cyp2c40 (includes others),GBE1,GLO1,GSTM5,HLA-A,HMGCS1,IRF1,LDLR,LECT2,LIPG,NSDHL,PGM3,PPP1R3B,RARA,RARG,SLC3A1,SREBF1,SRXN1
ESR2		ligand-dependent nuclear receptor		0.807	ARRDC4,CHST15,FAM110C,GGCT,GJB1,HMGCS1,HSD17B7,LIMCH1,LMNA,MBL2,MKI67,MMP14,NID2,PDGFA,PTGFR,SOCS3,SRXN1,SUSD4
NR1I2	-0.254	ligand-dependent nuclear receptor		0.805	ABCB1,ALDH1A1,Aldh1a7,Ces2a,CYP39A1,CYP3A5,GSTA5,GSTM1,GSTM3,Gstm3,GSTM5,MGST1,Slco1a4,SREBF1
RXRA	0.264	ligand-dependent nuclear receptor		0.645	AHCY,ALDH1A1,APOA1,CCND1,CCND3,CCR9,CDK6,CDO1,CYP3A5,CYP4A11,ECM1,GSTM1,HBEGF,ITGB3,MCM5,PDGFA,PPARGC1A,RARB,RRP12,SELP,SLC6A8,SNAPC4,SREBF1,TOB1,ZNF423
PPARGC1A	1.344	transcription regulator		0.586	ADAMTS2,ANG,BLM,CS,DCN,EGFR,FGF21,GJC2,IDH3A,LUM,MAP3K1,MCM5,MCM6,MDH2,NCEH1,NFKBIA,NSDHL,PDIA5,PPARGC1A,RBP4,SCD,SERPINA3,SIRT3,SMYD1,SOCS3,SREBF1,STAT3,TNFRSF1A,UCP2,XDH
STAT3	0.936	transcription regulator		0.509	ARRDC4,BAK1,BCL6,CCND1,CFH,Crip2,DNM2,DNMT3A,FAM102A,FZD1,GBE1,GBP3,HEG1,HLA-A,HYAL1,IFI16,IL17RA,IRF1,JUNB,MYC,NOX4,NT5E,PPARGC1A,PRDM1,PRF1,SAA1,SELP,SERPINA3,SLC16A1,SLC2A1,SLFN5,SOCS3,SREBF1,STAT3,TP53
SRSF2	-0.142	transcription regulator		0.447	ABCC9,BAAT,PYGM,SLC27A5,SREBF1
CDKN2A		transcription regulator		0.4	BUB1B,CCND1,CCR9,CRP,CSF1,DNTT,E2F1,FLT1,FLT4,ITGB3,MKI67,MYC,NOX4,PDGFA,PDGFRB,SREBF1,TGFA,TGFBI,TNFRSF1A,TP53,VEGFC
CEBPB	-0.035	transcription regulator		0.263	ABCB1,ALDH1A1,CDO1,Cyp2d9 (includes others),E2F1,FZD1,HDC,HMGA1,HP,INMT,KLF10,MYC,PPARGC1A,PTGFR,SAA1,SCD,SERPINA1,SPRR1A,TP53,XDH
VDR		transcription regulator		0.224	ABL1,BUB1B,CCND1,CCND3,CHAF1B,COL4A1,CSF1,Defb1,EGFR,ELOVL3,F3,LDLR,NDC1,PLIN2,PNPLA2,SCD,SERPINA1,SLC25A10,Slco1a1,SLCO1B3,SOCS3,SREBF1,UCP2,ZYX
BMAL1	-0.75	transcription regulator		0.124	GPAM,HCRTR2,MCM6,PARVB,PDP1,SCD,SREBF1,VEGFC
CTNNB1	0.411	transcription regulator		0.102	ALCAM,BCS1L,BDNF,BGN,BHLHE40,C6,CCND1,COL4A1,CYP2A6 (includes others),Cyp2d9 (includes others),CYP7B1,EGFR,ELOVL3,ENPP1,FZD1,GAPDH,GATA2,GHR,GPAM,GPAT3,Gulo,HES1,HHEX,HMGCS1,Hsd3b4 (includes others),ID4,IFI16,JAM2,JUP,LAP3,LECT2,LHX2,MMP14,Mup1 (includes others),MYC,NUDT7,OLIG1,PLIN2,PRDM1,PTPRJ,RBP4,SCD,SERPINE2,Slco1a1,TBX20,TGFA,TPRKB,TSC22D1
E2F1	0.903	transcription regulator		0	BOK,Calm1 (includes others),CCND1,CCND3,DUSP4,FGFR2,HES1,HMGB2,IDH3A,INMT,MAP2K7,MYC,NCL,PPARGC1A,Raet1d/Raet1e,TP53,TP53BP2,UCP2
AHR	-0.224	ligand-dependent nuclear receptor		-0.067	ADAMTS2,APP,ARNT,BZW2,CADM4,CCND3,CDO1,CERS4,CERS6,COL13A1,COL4A1,CRP,CYP2C8,DCN,E2F1,EMILIN1,ENO1,FGF21,FGFR2,GPAM,GSTM5,HES1,HP,Hsd3b4 (includes others),LAMA3,MYC,Nat8f5,NID1,NID2,NT5E,PDGFRA,PDGFRB,RDH16,SAA1,SCD,SERPINA12,SERPINA7,SLC17A2,SLC22A7,SLC2A1,SOCS3,SREBF1,STAT3,TGFBI,TP53,VEGFC
PML	0.374	transcription regulator		-0.105	APOA1,GPAM,HMGCS1,HSD17B7,HSPB1,LDLR,PPARGC1A,SCD,SREBF1,SREBF2,TBX2,TOPBP1,TP53,UCP2
MECP2	0.406	transcription regulator		-0.232	BDNF,CAMK2B,DPYSL2,FKBP5,JUNB,LMNA,MYC,SLC12A5
ZBTB20	-0.338	transcription regulator		-0.777	ADH4,Cyp2b13/Cyp2b9,Cyp2c54 (includes others),CYP2C8,CYP3A5,GHR,GSTM5,NFKBIA,PPARGC1A,SOCS3,UGT2B17
NR4A1	3.985	ligand-dependent nuclear receptor		-0.906	ACO2,CSF1,DFFA,ELK3,ENO1,FGF21,G0S2,GBE1,GPI,GSTM5,HDC,IDH2,IDH3A,LY6E,MDH2,NT5E,PCK2,PYGM,RBKS,RPE,SREBF1,TRIM41
SMARCB1	0.278	transcription regulator		-0.955	CCND1,CRP,Cyp2c54 (includes others),CYP2C8,Cyp2d9 (includes others),CYP39A1,Cyp3a25 (includes others),CYP3A7,CYP4A11,Defb1,DNMT3A,ETS2,F10,GJB1,HES1,HP,Mup1 (includes others),TP53
HNF1A	0.969	transcription regulator		-1.199	BCL6B,C8A,C8B,C8G,C9,CDO1,CPB2,Cyp2j5,CYP3A7,DCT,ETV5,HAO1,LDLR,PKHD1,RNF186,SERPINA1,SERPINA7,Slco1a1,Slco1a4,SLCO1B3,TMPRSS2,TRPM5
TAF4	0.406	transcription regulator		-1.723	BCL6,BDNF,CCND1,DCN,EGFR,ETS1,HBEGF,LORICRIN,LUM,MAFF,MAFK,MAP3K6,MAP4K4,PDGFA,PPARGC1A,SPRR1A,TGM1,VEGFC
SIRT1	-0.651	transcription regulator		-1.795	Apoc1,BDNF,CCND1,CCND3,FGF21,FGFR3,GBP3,GK2,GSTA5,GSTM1,GSTM3,Gstm3,GSTM5,HCRTR2,HLA-A,Hsd3b4 (includes others),IDH2,LGALS3BP,LY6E,MTHFD1L,MYC,PCK2,PDGFRA,PPARGC1A,PYGM,Scd3,SIRT3,SLC43A3,STAT3,UCP2
EGR3		transcription regulator	Inhibited	-2.043	BCL6,CCR9,EPN2,HEG1,INSC,ITGB3,MXRA8,RARA,RARG,SBF2,SLC39A4,TJP2,TSC22D1
HDAC2	-0.262	transcription regulator	Inhibited	-2.2	BCL6,MCM5,MYC,NFKBIA,TP53
PAX6		transcription regulator	Inhibited	-2.219	CCND1,CDCA2,CDK6,DHX37,MCM6,MRGPRE,NTN1,OFD1,TRIM24
NR0B2	-1.087	ligand-dependent nuclear receptor	Inhibited	-2.53	Cyp2b13/Cyp2b9,CYP2C8,CYP7B1,EGFR,GSTA5,GSTM1,Gstm3,GSTM5,PIK3C2G,PPARGC1A,SCD,SREBF1
Tcf7	1.449	transcription regulator	Inhibited	-2.568	ADAM23,ARRDC4,ATP6V0A1,CCR9,CNR2,CTTN,DHCR24,ECM1,ELK3,FRMD6,FYN,G0S2,HES1,JAM2,LAG3,LDLR,LPCAT3,MGAT5,PECAM1,PRDM1,PRF1,RARG,RBPMS,SGMS1,SOCS3,SPRY1,SREBF2,TICAM1,TMEM176A,TOX,TSC22D1
HDAC1	-0.425	transcription regulator	Inhibited	-2.789	BCL6,BDNF,FOXM1,MCM5,Meis1,MYC,NCL,Nes,NFKBIA,PPARGC1A,TBX2,TP53,TSC22D3
RORC	0.037	ligand-dependent nuclear receptor	Inhibited	-2.813	ABCD2,ADGRL1,CS,CYP2A6 (includes others),Cyp2b13/Cyp2b9,Cyp2c54 (includes others),CYP2C8,CYP39A1,Cyp3a25 (includes others),CYP3A5,CYP4A11,CYP7B1,DHCR24,ELOVL3,ENO1,GPI,GSTA5,Gstt3,HSD17B7,Hsd3b4 (includes others),IDH2,IDH3A,IDH3G,Keg1,LPIN2,MDH2,MGST3,Mup1 (includes others),MYC,Nat8f5,NSDHL,RDH16,SLC16A7,Slco1a1,Slco1a4,SULF2,Sult5a1
FOXO4	-0.601	transcription regulator	Inhibited	-3	CERS4,COL4A1,EDNRB,FLT4,FYN,GABARAPL1,LRAT,S1PR3,TIE1
HNF4A	-0.299	transcription regulator	Inhibited	-3.342	ABCD2,ALCAM,APP,BAAT,C6,CALML4,CAPN8,CCND1,CSPG5,Cyp2b13/Cyp2b9,CYP3A5,CYP3A7,CYP7B1,DNMT3A,FTH1,FZD6,GJB1,GRHL1,GSTA5,HBEGF,HLA-A,Hsd3b4 (includes others),MBL2,MGST1,MYC,NIPAL1,NOX4,OTC,PTGFR,SBNO2,SCD,SELP,SERPINA1,Slco1a1,SYBU,TOX,TRIM24
STAT5B	-0.112	transcription regulator	Inhibited	-4.008	ABCB1,ABCD2,ANKRD13B,ARNT,ASAP1,BCL6,C8B,C9,CCND1,CCND3,CDK6,Cyp2a12/Cyp2a22,CYP2A6 (includes others),Cyp2b13/Cyp2b9,CYP2C8,Cyp2d9 (includes others),CYP39A1,CYP3A5,CYP4A11,CYP4A22,DIP2B,EGFR,EIF4A2,ELOVL3,G0S2,GABARAPL1,GATA2,GJB1,GSTM5,Gstt3,HLA-A,Hsd3b4 (includes others),Keg1,LAMA3,LY6E,MDH2,MOXD1,Mup1 (includes others),NIPAL1,NOX4,NT5E,NUDT7,RAD51B,SLC15A5,SLC39A10,Slco1a1,Slco1a4,SUSD4,SYBU,T…

## Sheet: Supplementary table 4
Supplementary table 4 - Disease and function analysis using MCD mouse liver transcripts
Categories	Diseases or Functions Annotation	p-value	Predicted Activation State	Activation z-score	Molecules	# Molecules
Cardiovascular System Development and Function,Organismal Development	Vasculogenesis	6.17e-09	Increased	4.493	ABL1,ACVR1,ADGRA2,ADGRF5,ADORA2A,ADRA2B,Aldh1a7,AMOT,ANGPTL3,ANKRD17,ANXA2,APOA1,APP,ARHGDIA,ARNT,AWAT2,BCL6B,BDNF,BMP6,C6,CNMD,COL13A1,DNM2,E2F1,EDNRA,ELK3,ELOVL3,ENPP1,EPHA2,EPHB4,EPHX2,EPS15L1,ETS1,F3,FGFR2,FGFR3,FLT1,FLT4,FOXF1,FOXM1,FUZ,GDF2,GRK2,Gulo,HEG1,HES1,HHEX,HIPK2,HSD17B7,HSPG2,IDH3A,ITGA1,ITGB3,JAM2,JUNB,KLK3,LDLR,LECT2,LUZP1,MAD2L2,Meis1,MGAT5,MMP14,MYC,NCOA1,NCOA3,NFKBIA,NOX4,NTN1…	110
Cardiovascular System Development and Function,Organismal Development	Angiogenesis	8.79e-08	Increased	4.67	ABL1,ACVR1,ADGRA2,ADGRF5,ADORA2A,ADRA2B,Aldh1a7,AMOT,ANG,ANGPTL3,ANKRD17,ANXA2,APOA1,APP,ARAP3,ARHGAP31,ARHGDIA,ARNT,AWAT2,BCL6B,BDNF,BMP10,BMP6,C6,CCBE1,CCND1,CFH,CNMD,COL13A1,DNM2,E2F1,EDNRA,EDNRB,ELK3,ELOVL3,EMILIN1,ENPP1,EPHA2,EPHB4,EPHX2,EPS15L1,ETS1,F3,FBXO42,FGFR2,FGFR3,FLT1,FLT4,FOXF1,FOXM1,FUZ,GATA2,GDF2,GRK2,Gulo,HEG1,HES1,HHEX,HIPK2,HSD17B7,HSPG2,HTATIP2,IDH3A,ITGA1,ITGB3,JAM2,JCAD,JUN…	131
Lipid Metabolism,Small Molecule Biochemistry	Synthesis of lipid	3.75e-07	Increased	3.431	ABCB1,ACO2,ADGRF5,ADH4,AGPAT1,ALDH1A1,ANGPTL3,APOA1,APOA2,APP,ARMC5,ATP1A1,AWAT2,BAK1,BCO1,BHLHE40,BMP6,CERS4,CERS6,CHPT1,CSF1,CYP39A1,CYP4A11,CYP7B1,DGKE,DGKZ,DHCR24,DIP2A,EGFR,ELOVL1,ELOVL3,FADS2,FYN,G0S2,GHR,GPAM,GPAT3,HDC,HSD17B7,INPP5E,LDLR,LPCAT3,LRAT,MAP3K14,MID1IP1,MIF,MKNK1,Mup1 (includes others),MYC,NAA40,NFKBIA,NSDHL,NTN1,ORMDL2,PDGFRB,PEDS1,PEX11B,PIGO,PIK3C2G,PIP5K1C,Plpp1,PNPLA2,PPA…	82
Cardiovascular System Development and Function	Development of vasculature	6.63e-07	Increased	4.804	ABL1,ACVR1,ADGRA2,ADGRF5,ADORA2A,ADRA2B,Aldh1a7,AMOT,ANG,ANGPTL3,ANKRD17,ANTXR2,ANXA2,APOA1,APP,ARAP3,ARHGAP31,ARHGDIA,ARID3B,ARNT,AWAT2,BCL6B,BDNF,BMP10,BMP6,C1GALT1C1,C6,CC2D1A,CCBE1,CCDC8,CCND1,CDO1,CFH,CNMD,COL13A1,CTTN,DNM2,E2F1,EDNRA,EDNRB,ELK3,ELOVL3,EMILIN1,ENPP1,EPHA2,EPHB4,EPHX2,EPN2,EPS15L1,ETS1,F3,FBXO42,FGFR2,FGFR3,FLT1,FLT4,FOXF1,FOXM1,FUZ,GATA2,GDF2,GHR,GRK2,Gulo,HEG1,HES1,HHEX,HIP…	149
Lipid Metabolism,Small Molecule Biochemistry,Vitamin and Mineral Metabolism	Metabolism of terpenoid	9.09e-07		0.032	ADH4,AKR1C4,ALDH1A1,AMACR,APOA1,APOA2,Apoc1,APP,ARV1,BAAT,BCO1,CYP39A1,DHCR24,EDNRB,EGFR,ENPP1,HDC,HSD17B7,LDLR,LPCAT3,LRAT,NSDHL,PDGFRA,PLEKHA1,RARA,RARG,RBP4,RDH16,Rdh7,RETSAT,SAA1,SLC27A5,SRD5A1,SREBF1,Sult2a8,TM7SF2,TP53	37
Cardiovascular System Development and Function,Organismal Development	Development of aorta	1.44e-06		1.709	ACVR1,Aldh1a7,DNM2,EDNRA,ENPP1,EPHB4,F3,FLT1,FUZ,HES1,ITGB3,JUNB,NTN1,PDGFRB,PLXND1,PRDM1,ROBO2,SEC24B,TBX2	19
Connective Tissue Development and Function,Tissue Morphology	Quantity of connective tissue	6.2e-06	Increased	3.684	ABCA7,ADORA2A,ALDH1A1,AMACR,APP,ARHGAP1,ARV1,BCL6B,BGN,BLM,CCBE1,CCL25,CCND1,CCND3,CDK6,CERS6,CSF1,DCN,DGKZ,E2F1,EGFR,FGF21,FGFR2,FGFR3,FTO,G0S2,GATA2,GGCT,GHR,GPAT3,GPSM1,Gulo,HDC,HIPK2,HP,HSPG2,ID4,IDH2,IDUA,IL17RA,ITGB3,JAM2,JUNB,KLF10,KMT2E,LDLR,LMNA,LRRC8C,MAFK,MARK2,MIF,MMP14,MYC,NFE2L1,NPR3,NT5E,PBX1,PDGFRB,PICALM,PIP5K1C,PKP1,PLEKHM1,PLIN2,PLVAP,PNPLA2,PPARGC1A,PRDM1,PRF1,PRKG1,PTPN1,RAPG…	95
Cardiovascular System Development and Function	Morphology of cardiovascular system	6.65e-06			ABL1,ADAMTS2,ADCY5,ADGRA2,ADORA1,ADORA2A,ADRA2B,AMOT,ANGPTL8,ANKRD17,APP,ARHGAP1,ARHGAP31,ARHGDIA,ARID3B,ARNT,BCL6,BGN,BMP10,C1GALT1C1,CARD6,CAST,CCND1,CCND3,CDK6,CDO1,CFH,CNMD,CSRP3,CTTN,CYP2J2,Cyp2j5,DCHS1,DOT1L,DUSP10,DUSP6,DVL2,EDNRA,EDNRB,EGFR,ELK3,ENPP1,EPN2,ETS1,F3,FITM1,FLT1,FLT4,FOXM1,GAS2L3,GATA2,GBE1,GHR,GRK2,GSK3A,Gulo,HBEGF,HDC,HHEX,HSD17B7,HSPG2,IDUA,IKBKE,IL17RA,IRF1,ITGB3,JUP,KLK3…	131
Organismal Development	Growth of organism	6.89e-06	Increased	3.611	ACVR1,ADORA1,ADRA2B,AGO3,AGO4,AHSG,APP,ARAP3,ARHGAP1,ARNT,ASPM,BCS1L,BDNF,BMP10,BMP6,CCND1,CNR2,COL4A1,CPB2,CSF1,DAGLA,DCT,DGKZ,DLGAP4,DNMT1,E2F1,EGFR,ENPP1,EPN2,ESPL1,ETS2,F3,FGF21,FGFR2,FGFR3,FLT1,FOXF1,FUT8,GALNS,GATA2,GHR,GIGYF2,GNPTAB,GRK2,HBEGF,HEG1,HHEX,HLA-A,HMGA1,HSD17B2,HSPG2,ID4,INSC,ITGA1,KAT2A,KCTD11,KDM2B,KIAA0586,KIF18A,LHX2,LMNA,LMNB1,LRRC8A,MAD2L2,MAFF,MAFK,MAP3K1,MFN2,MNT,MSI2,M…	117
Carbohydrate Metabolism	Metabolism of carbohydrate	1.28e-05	Increased	2.527	ABCB1,ABHD3,AGL,AGPAT1,ALDH1A1,Aldh1a7,APOA1,AVPR1A,B3GAT3,BDNF,CHPF,CHPT1,CSF1,DCN,DGKE,DGKZ,EDNRA,EDNRB,FN3K,G0S2,GALE,GALNS,GBE1,GDF2,GPAM,GRK2,Gulo,GUSB,HCRTR2,HS3ST6,HYAL1,IDUA,INPP5E,ITGA1,LRAT,MAN2B2,MAP3K14,Mup1 (includes others),MYC,NFE2L1,NFYA,NFYC,PDGFRB,PGM2,PGM3,PIGO,PIK3C2G,PIP5K1C,PLIN2,PPARGC1A,PPP1R3B,PYGM,RAB35,RENBP,SCD,SIK3,SLC2A1,SLC2A8,SOCS3,SOCS4,STAB2,SULF2,TP53,VAC14	64
Cardiovascular System Development and Function	Morphology of vessel	1.48e-05			ABL1,ADGRA2,ADORA2A,AMOT,ANKRD17,APP,ARHGAP31,ARHGDIA,ARID3B,BMP10,C1GALT1C1,CDO1,CFH,CTTN,EDNRA,EDNRB,ELK3,ENPP1,EPN2,F3,FLT1,FLT4,FOXM1,GDF2,GHR,HES1,HHEX,HSD17B7,HSPG2,KLK3,LDLR,LMNA,LUM,MARK2,Meis1,MMP14,MYC,NCOA1,NID1,PDGFRA,PDGFRB,PKHD1,PLVAP,PLXND1,PRDM1,PSEN1,PTPRJ,PXN,RARA,RARB,RARG,RASIP1,SGCB,TIE1,TMEM204,TNFRSF1A,VEGFC,WASF2	58
Cardiovascular Disease,Cardiovascular System Development and Function,Organismal Injury and Abnormalities	Abnormal morphology of cardiovascular system	1.79e-05			ABL1,ADAMTS2,ADCY5,ADGRA2,ADORA1,ADORA2A,ADRA2B,AMOT,ANGPTL8,ANKRD17,ARHGAP31,ARHGDIA,ARID3B,ARNT,BCL6,BGN,BMP10,C1GALT1C1,CARD6,CAST,CCND1,CCND3,CDK6,CDO1,CFH,CSRP3,CTTN,CYP2J2,DCHS1,DOT1L,DUSP10,DVL2,EDNRA,EDNRB,EGFR,ELK3,ENPP1,EPN2,F3,FLT1,FOXM1,GAS2L3,GATA2,GBE1,GHR,GRK2,Gulo,HBEGF,HDC,HHEX,HSD17B7,HSPG2,IDUA,IKBKE,IL17RA,IRF1,ITGB3,JUP,KLK3,LDLR,LMNA,LUM,LY6E,MAP3K1,MARK2,MBNL2,MKNK1,MMP14,M…	116
Lipid Metabolism,Small Molecule Biochemistry	Metabolism of membrane lipid derivative	2.4e-05	Increased	2.514	ABCB1,ABHD3,ADGRF5,AGPAT1,APOA1,APOA2,Apoc1,APP,BAK1,CERS4,CERS6,CHPT1,CYP39A1,DGKE,DGKZ,DHCR24,ELOVL1,ENPP1,G0S2,GPAM,GPAT3,HSD17B7,INPP5E,LDLR,LPCAT3,LRAT,NCEH1,NSDHL,ORMDL2,PDGFRB,PEDS1,PEX11B,PIGO,PIK3C2G,PIP5K1C,Plpp1,RAB35,SAA1,SGMS1,SIRT3,SMPD4,SOCS3,SREBF1,TM7SF2,TP53,VAC14	46
Gastrointestinal Disease,Hepatic System Disease,Organismal Injury and Abnormalities	Liver lesion	2.6e-05		-0.111	ABL1,ADORA2A,AMACR,APOA1,ARF6,ARNT,ATR,BAK1,BCL6,BCS1L,BDNF,BUB1B,CCND1,CNR2,CPB2,Cyp2b13/Cyp2b9,CYP2C18,Cyp2c54 (includes others),CYP4A22,DUSP4,E2F1,EPHA2,F3,FAM120A,FGFR2,FOXM1,FZD6,GHR,GJB1,GPR162,GSK3A,Havcr1,HLA-A,HP,HSPB1,HTATIP2,IDH2,IL17RA,IRF1,ITGB3,LDLR,LECT2,LHX2,MAP3K14,MFN2,MIF,MNT,MYC,NCAPG,NCL,NCOA3,NFE2L1,NFKBIA,NOX4,NT5E,OTUD3,P2RY2,PDGFRB,PDLIM1,PECAM1,PKHD1,PNPLA2,POLB,PPARGC1A…	94
Cardiovascular System Development and Function	Morphology of vasculature	2.74e-05			ABL1,ADGRA2,ADORA2A,AMOT,ANKRD17,ANTXR2,APP,ARAP3,ARHGAP31,ARHGDIA,ARID3B,ARNT,BMP10,C1GALT1C1,CC2D1A,CCDC8,CDO1,CFH,CTTN,EDNRA,EDNRB,ELK3,ENPP1,EPHX2,EPN2,F3,FGFR2,FLT1,FLT4,FOXM1,GDF2,GHR,HHEX,HSD17B7,HSPG2,KLK3,LDLR,LMNA,LUM,MAPK8IP3,MARK2,Meis1,MMP14,MYC,NID1,PDGFRA,PDGFRB,PLVAP,PLXND1,PPARGC1A,PRDM1,PSEN1,PTPRJ,PXN,RARA,RARB,RARG,RASIP1,S1PR3,SELP,SGCB,SYDE1,TIE1,TNFRSF1A,TP53,WASF2	66
Cardiovascular Disease,Cardiovascular System Development and Function,Organismal Injury and Abnormalities	Abnormal morphology of vasculature	3.85e-05			ADGRA2,ADORA2A,AMOT,ANKRD17,ANTXR2,ARAP3,ARHGAP31,ARHGDIA,ARID3B,ARNT,BMP10,C1GALT1C1,CC2D1A,CCDC8,CDO1,CFH,CTTN,EDNRA,EDNRB,ELK3,ENPP1,EPHX2,EPN2,FGFR2,FLT1,FOXM1,GDF2,GHR,HHEX,HSD17B7,HSPG2,KLK3,LDLR,LUM,MAPK8IP3,MARK2,MMP14,MYC,NID1,PDGFRB,PLVAP,PLXND1,PPARGC1A,PRDM1,PSEN1,PTPRJ,PXN,RARA,RARB,RARG,RASIP1,S1PR3,SELP,SGCB,SYDE1,TIE1,TNFRSF1A,TP53,WASF2	59
Cellular Movement	Invasion of cells	4.79e-05	Increased	2.457	ARF6,ARHGDIA,ARHGEF17,ASAP1,BCL6,BDNF,BGN,CCL25,CCND1,CCR9,CEMIP2,CPB2,CSF1,CTNND1,CTTN,EGFR,EPHA2,F3,FAM120A,FGFR2,FOXM1,FYN,HHEX,HTATIP2,IL17RA,ITGA1,ITGB3,JUP,MMP14,MSI2,NCOA3,NFKBIA,NTN1,PDGFA,PDLIM1,PECAM1,PPARGC1A,PPIF,PXN,RAB35,RBFOX2,RND3,S1PR3,SLC17A3,SLC2A1,STAT3,TGFA,TMEM176B,TMEM201,TP53,VANGL1,VEGFC,WASF2	53
Organismal Development	Morphology of body cavity	5.36e-05			ABCA7,ABCB1,ABCB10,ABL1,ADAMTS2,ADCY5,ADGRF5,ADORA1,ADORA2A,ADRA2B,AGL,AMACR,AMPD2,ANGPTL3,ANGPTL8,ANKRD17,ANTXR2,APOA1,APP,ARF6,ARHGAP1,ARHGAP31,ARHGDIA,ARID3B,ARNT,ASXL1,ATXN1L,AZGP1,BAK1,BCL6,BCS1L,BDNF,BGN,BHLHE40,BMP10,BOK,CABLES1,CARD6,CAST,CCBE1,CCL25,CCND1,CCND3,CCR9,CCS,CDK6,CFH,CNMD,CSF1,CSRP3,CYP2J2,Cyp2j5,CYP7B1,DAB2,DACT3,DCHS1,DCN,DGKD,DOT1L,DUSP10,DUSP6,DVL2,E2F1,EDNRA,EDNRB,EGFR,E…	238
Cardiovascular System Development and Function,Tissue Development	Development of endothelial tissue	5.41e-05		1.393	ADRA2B,APOA1,APP,BMP6,CNMD,EPHA2,EPHB4,EPHX2,FGFR3,FLT1,FLT4,FOXM1,GDF2,HEG1,HHEX,HIPK2,ITGA1,ITGB3,MMP14,MYC,NTN1,PECAM1,PRKX,PROK1,PTPN1,RASIP1,STAT3,TIE1,VEGFC,WASF2	30
Lipid Metabolism,Small Molecule Biochemistry,Vitamin and Mineral Metabolism	Metabolism of retinoid	5.42e-05		0.845	ADH4,ALDH1A1,BCO1,LRAT,RARA,RARG,RBP4,RDH16,Rdh7,RETSAT	10
Cardiovascular Disease,Cardiovascular System Development and Function,Organismal Injury and Abnormalities,Tissue Morphology	Abnormal morphology of blood vessel	6.46e-05			ADGRA2,ADORA2A,AMOT,ANKRD17,ARHGAP31,ARHGDIA,ARID3B,BMP10,C1GALT1C1,CDO1,CFH,CTTN,EDNRA,EDNRB,ELK3,ENPP1,EPN2,FLT1,FOXM1,GHR,HHEX,HSD17B7,HSPG2,KLK3,LDLR,LUM,MARK2,MMP14,MYC,NID1,PDGFRB,PLVAP,PLXND1,PRDM1,PSEN1,PTPRJ,PXN,RARA,RARB,RARG,RASIP1,SGCB,TNFRSF1A,WASF2	44
Organismal Injury and Abnormalities,Organismal Survival	Organismal death	6.48e-05	Decreased	-11.615	ABCB10,ABCC9,ABL1,ACVR1,ADAM23,ADGRA2,ADGRF5,ADH4,ADORA1,ADORA2A,ADRA2B,AGL,AHI1,AHSG,ALDH1A1,AMACR,AMOT,ANG,ANGPTL3,ANKRD17,ANTXR2,ANXA2,APOA1,APP,ARAP3,ARF6,ARHGAP1,ARHGDIA,ARHGEF7,ARID3B,ARNT,ARV1,ASL,ASXL1,ATP1A1,ATR,ATXN1L,B3GAT3,BAK1,BCL6,BCS1L,BDNF,BGN,BHLHE40,BLM,BMP10,Bmp8b,BUB1B,C1GALT1C1,CAST,CC2D1A,CCBE1,CCDC8,CCNC,CCND1,CCND3,CCNK,CCS,CDK19,CDK5,CDK6,CDO1,CFH,CFL2,CLDN5,COL13A1,COL4A…	323
Lipid Metabolism,Molecular Transport,Small Molecule Biochemistry	Concentration of lipid	6.49e-05		0.868	ABCA7,ABCB1,ABCD2,ADGRF5,ADORA1,ADORA2A,AHSG,ALDH1A1,AMACR,ANGPTL3,ANGPTL8,APOA1,APOA2,Apoc1,APP,ARF6,ARHGDIA,ARNT,ARV1,ATP1A1,AVPR1A,AZGP1,BCO1,BDNF,BHLHE40,CERS4,CERS6,CNPY2,CNR2,CRP,CS,CSF1,Cyp2j5,CYP4A11,DAGLA,DGKE,DGKZ,DHCR24,DNM2,E2F1,EDNRB,EGFR,ELOVL1,ELOVL3,EPB41,EPHX2,FADS2,FBXO42,FGF21,FGFR2,FKBP5,G0S2,GDF2,GHR,Gm35986,GNPTAB,GOLM1,GPAM,GPAT3,GSK3A,Gulo,HINT2,IL17RA,ITGA1,ITGB3,KDM3B,LD…	130
Cardiovascular System Development and Function,Tissue Morphology	Morphology of blood vessel	7.71e-05			ABL1,ADGRA2,ADORA2A,AMOT,ANKRD17,APP,ARHGAP31,ARHGDIA,ARID3B,BMP10,C1GALT1C1,CDO1,CFH,CTTN,EDNRA,EDNRB,ELK3,ENPP1,EPN2,F3,FLT1,FLT4,FOXM1,GHR,HHEX,HSD17B7,HSPG2,KLK3,LDLR,LMNA,LUM,MARK2,Meis1,MMP14,MYC,NID1,PDGFRA,PDGFRB,PLVAP,PLXND1,PRDM1,PSEN1,PTPRJ,PXN,RARA,RARB,RARG,RASIP1,SGCB,TNFRSF1A,WASF2	51
Cancer,Organismal Injury and Abnormalities	Growth of tumor	8.04e-05	Increased	4.836	AAMDC,ABL1,ACO2,ADORA2A,ALCAM,AMOT,ANG,ANXA2,APMAP,APOA1,ARF6,ARHGAP31,ARHGEF17,BDNF,BMP10,BMP6,BUB1B,CC2D1A,Ccl27a,CCND1,CCND3,CDK5,CDO1,CERS6,CHD1L,CKAP2L,COL4A1,CSF1,CTNND1,CTTN,CYGB,CYP3A5,DCN,DCT,DEPDC1,DNM2,DNMT1,DNMT3A,DPYSL2,E2F1,ECM1,EGFR,ENO1,ENPP1,EPHA2,EPHB4,ETS1,F3,FADS2,FGFR2,FGFR3,FLT1,FLT4,FOXF1,FOXM1,FRMD6,FTH1,FTO,FUT8,FYN,GAPDH,GDF2,GGCT,GJB1,GPR162,HBEGF,HIC1,HJURP,HMGA1,HTATI…	152
Cellular Development,Cellular Function and Maintenance,Cellular Growth and Proliferation	Assembly of cells	8.26e-05		0.974	ADRA2B,APOA1,APP,BMP6,CNMD,CSRP3,EPHX2,FGFR3,FLT1,FLT4,FOXM1,GDF2,HEG1,HHEX,HIPK2,ITGA1,ITGB3,MMP14,MYC,PDGFRA,PDGFRB,PECAM1,PRKX,PROK1,PTPN1,RASIP1,STAT3,TIE1,VEGFC,WASF2	30
Cellular Growth and Proliferation,Tissue Development	Proliferation of neural cells	8.47e-05		1.169	ALCAM,Aldh1a7,APP,ASPM,BDNF,BMP6,CABLES1,CAMK2B,CCDC120,CCND1,CDK5,CDK6,CNPY2,CNR2,CSF1,DAGLA,DCT,DHCR24,DLGAP4,DNMT1,DPYSL2,DUSP10,E2F1,EDNRB,EGFR,FGFR2,FGFR3,FLT1,FTO,GALNS,GATA2,HES1,HMGCS1,ID4,KAT2A,KCTD11,KDM2B,LHX2,LIFR,LMNB1,MSI2,Mup1 (includes others),MXD3,MYC,NCL,NFKBIA,NTN1,NUDT7,P2RY2,PDP1,PLXNA1,PLXNA3,PSEN1,RAB23,RHOQ,RND3,ROCK2,S1PR3,SALL1,SEMA6A,SERPINE2,SLC2A8,SLC8B1,SPRR1A,SRGAP2…	74
Cell-To-Cell Signaling and Interaction,Cellular Assembly and Organization,Cellular Function and Maintenance	Formation of anchoring junction	0.000107		1.387	ABL1,COL13A1,HIPK2,JUP,PIP5K1C,Podxl,ZNF703	7
Lipid Metabolism,Molecular Transport,Small Molecule Biochemistry	Quantity of saturated fatty acid	0.000107		0.218	ARV1,CERS4,EGFR,ELOVL3,SCD,SREBF1	6
Organismal Development	Size of animal	0.000127	Increased	3.366	ARHGAP1,BLM,CCDC8,CCND1,DGKD,DNMT3A,EGFR,FGFR3,GHR,GLG1,HP,HSPG2,KLC1,LMNB1,LUM,MAD2L2,MAFK,Meis1,MNT,MYC,Nisch,PDGFA,PHC1,POLB,PSEN1,RARA,RARG,ROCK2,SNAI3,SOCS3,SURF1,TP53,WWP2,ZNF423	34
Organismal Development	Mass of organism	0.000129		1.314	AGPAT1,AMACR,APOA1,APP,ARHGAP1,ARV1,AZGP1,BDNF,BGN,BLM,CCDC8,CCND1,CHST14,CNDP2,CRP,CSF1,CSNK1E,DACT3,DNM2,DNMT3A,ECM1,EGFR,ELOVL1,FGF21,G0S2,GHR,GJB1,GOLM1,GPAM,Gulo,HDC,HMGB2,LDLR,LMNA,LPCAT3,MAPK6,MARK2,MLYCD,MMP14,MYC,NCOA3,Nisch,PPARGC1A,PRSS8,PTPN1,RDH16,RPS6KA3,SCD,SGMS1,SOCS3,SPRED2,SREBF1,SREBF2,ST13,STAT3,SURF1,TICAM1,TKT,TNFRSF1A,TP53,TSC22D3,UCP2,ZNF423	63
Vitamin and Mineral Metabolism	Metabolism of vitamin	0.000183		0.53	ADH4,ALDH1A1,ALDH1L2,BCO1,ENPP1,HDC,LRAT,RARA,RARG,RBP4,RDH16,Rdh7,RETSAT,VKORC1	14
Lipid Metabolism,Molecular Transport,Small Molecule Biochemistry	Concentration of acylglycerol	0.000196		1.035	ADORA2A,AHSG,AMACR,ANGPTL3,ANGPTL8,APOA1,APOA2,Apoc1,ARNT,ARV1,AZGP1,BCO1,BHLHE40,CNPY2,CRP,DAGLA,DGKE,DGKZ,E2F1,EGFR,FADS2,FBXO42,FGF21,FKBP5,G0S2,GDF2,GHR,GOLM1,GPAM,GSK3A,HINT2,ITGA1,LDLR,LIPG,LMNA,LPCAT3,LRAT,MARK2,MIF,MMP14,MPC1,MYC,NAA40,NCEH1,PLIN2,PLVAP,PNPLA2,PPARGC1A,PRF1,PRKG1,PTPN1,SAA2-SAA4,SCD,SERPINA12,SERPINA3,SGMS1,SIK3,SIRT3,SREBF1,TM6SF2,TXNIP,UCP2,WDFY2,XDH,ZNF423	65
Embryonic Development,Organismal Development	Growth of embryo	0.000199		1.791	ACVR1,ADRA2B,AGO3,AGO4,APP,ARAP3,ARNT,ASPM,BDNF,BMP10,BMP6,CCND1,CNR2,DAGLA,DCT,DLGAP4,DNMT1,EGFR,EPN2,ESPL1,FGFR2,FLT1,FOXF1,GALNS,GATA2,GRK2,HBEGF,HMGA1,HSPG2,ID4,INSC,ITGA1,KAT2A,KCTD11,KDM2B,KIAA0586,LHX2,LMNA,LMNB1,MAP3K1,MFN2,MSI2,Mup1 (includes others),MXD3,MYC,NCL,NCOA1,NCOA3,NOC3L,PDGFA,PDGFRA,PGAP6,PRDM1,PSEN1,RAB23,RAD50,RAD51B,RAPGEF2,SALL1,SERPINF1,SETD7,SOCS3,STAT3,TBX20,TGFA,TOPBP1…	72
Organismal Injury and Abnormalities	Abdominal lesion	0.000237		0.24	ABL1,ADORA2A,AHSG,AMACR,APOA1,ARF6,ARHGDIA,ARNT,ATR,BAK1,BCL6,BCS1L,BDNF,BMP6,BUB1B,CABLES1,CCND1,CHD1L,CLDN5,CNR2,CPB2,Cyp2b13/Cyp2b9,CYP2C18,Cyp2c54 (includes others),CYP4A22,D2HGDH,DACT3,DCHS1,DCN,DFFA,DNMT1,DUSP10,DUSP4,DVL2,E2F1,ECM1,EGFR,EPHA2,EPHX2,ETS2,ETV5,F3,FAM120A,FGFR2,FLT1,FNIP2,FOXM1,FZD6,GHR,GJB1,GPR162,GSK3A,Havcr1,HES1,HIPK2,HJURP,HLA-A,HMGA1,HP,HSPB1,HTATIP2,IDH2,IL17RA,INPP5E,…	140
Cell Cycle,Embryonic Development	Arrest in interphase of embryonic cell lines	0.00024			CCND1,E2F1,LMNA,MAD2L2,MAP2K7,MCM2,MYC,RPS6KA3,SUN1,SUN2,TP53	11
Cardiovascular System Development and Function,Embryonic Development,Organ Development,Organismal Development,Tissue Development	Cardiogenesis	0.000246	Increased	2.408	ABL1,ACVR1,AHI1,ANKRD17,AP1B1,ARID3B,ASXL1,BDNF,BMP10,BMP5,CCND1,CCND3,CFL2,CNMD,CSRP3,DCHS1,DNM2,DNMT3A,DUSP6,DVL2,EDNRA,EGFR,EMILIN1,ENPP1,EPHB4,FGFR2,FLT1,FOXM1,FUZ,FZD1,GAS2L3,GRK2,GSK3A,HBEGF,HEG1,HES1,HHEX,HSD17B7,HSPG2,IDUA,JUP,KLK3,LUZP1,LY6E,MAP2K7,MAP3K1,MYC,Nat8f5,PDGFA,PDGFRA,PDGFRB,PHC1,PIP5K1C,PLXND1,PNPLA2,PPARGC1A,PRDM1,PSEN1,PTPRJ,PXN,RAPGEF2,RARA,RBP4,ROBO2,SALL1,SEC24B,SGCB,SMY…	77
Lipid Metabolism,Small Molecule Biochemistry,Vitamin and Mineral Metabolism	Steroid metabolism	0.000247		-0.812	AKR1C4,APOA1,APOA2,Apoc1,APP,ARV1,BAAT,CYP39A1,DHCR24,EDNRB,EGFR,ENPP1,HDC,HSD17B7,LDLR,LPCAT3,NSDHL,PDGFRA,PLEKHA1,RDH16,SAA1,SLC27A5,SRD5A1,SREBF1,Sult2a8,TM7SF2,TP53	27
Organismal Development	Abnormal morphology of body cavity	0.000249			ABCA7,ABCB1,ABCB10,ABL1,ADAMTS2,ADCY5,ADGRF5,ADORA1,ADORA2A,ADRA2B,AGL,AMACR,AMPD2,ANGPTL8,ANKRD17,ANTXR2,APOA1,ARF6,ARHGDIA,ARID3B,ASXL1,ATXN1L,AZGP1,BAK1,BCL6,BCS1L,BDNF,BGN,BHLHE40,BMP10,CABLES1,CARD6,CAST,CCBE1,CCL25,CCND1,CCND3,CCR9,CCS,CDK6,CFH,CSF1,CSRP3,CYP2J2,DAB2,DACT3,DCHS1,DCN,DOT1L,DUSP10,DVL2,E2F1,EDNRA,EDNRB,EGFR,ELK3,ENTPD2,EPN2,ETS1,ETV5,F3,FADS2,FAM20A,FGFR2,FGFR3,FLT1,FMN1,FOXM…	206
Organismal Injury and Abnormalities	Intracranial hemorrhage	0.000274	Decreased	-2.688	ADGRA2,ANKRD17,APP,E2F5,F3,HDAC8,HSPG2,PDGFRB,PSEN1,PTPN9,RARA,RARG,RHBDF1,VKORC1,WASF2	15
Cardiovascular Disease,Cardiovascular System Development and Function,Cell Morphology,Organismal Development,Organismal Injury and Abnormalities,Tissue Morphology	Abnormal morphology of vascular endothelial cells	0.000282			ELK3,FLT1,PDGFRB,PLVAP,PSEN1,PTPRJ,RASIP1,S1PR3,SELP,TIE1	10
Lipid Metabolism,Molecular Transport,Small Molecule Biochemistry	Concentration of cholesterol	0.000287		-0.018	ABCA7,ADGRF5,AMACR,ANGPTL3,APOA1,APOA2,Apoc1,APP,ARHGDIA,ARNT,ARV1,ATP1A1,BCO1,BDNF,CRP,CSF1,DHCR24,EPHX2,FGF21,GHR,Gm35986,GNPTAB,GOLM1,GPAM,GPAT3,GSK3A,Gulo,HINT2,ITGB3,LDLR,LIPG,LPCAT3,MARK2,MMP14,MPC1,NCEH1,PLIN2,PLVAP,PPARGC1A,PSEN1,ROCK2,SAA1,SCD,SERPINA12,SIK3,SIRT3,SLC2A8,SLCO1B3,SREBF1,SREBF2,TGIF1,TM6SF2,TXNIP,UACA,UBIAD1,WDFY2	56
Cardiovascular System Development and Function,Tissue Morphology	Morphology of capillary vessel	0.000296			AMOT,ANKRD17,ARHGDIA,CFH,FOXM1,HSD17B7,MARK2,Meis1,NID1,PLVAP,PSEN1,WASF2	12
Cardiovascular System Development and Function,Embryonic Development,Hair and Skin Development and Function,Organ Development,Organismal Development,Tissue Development	Angiogenesis of skin	0.000306	Increased	2.196	ADORA2A,BCL6B,FLT4,MYC,TIE1,VEGFC	6
Cardiovascular System Development and Function,Organ Development	Function of heart ventricle	0.000315		0.426	ABCC9,BGN,CSF1,CSRP3,JUP,LDLR,MAP3K1,SLC2A1,TP53	9
Lipid Metabolism,Molecular Transport,Small Molecule Biochemistry	Concentration of sterol	0.000325		-0.178	ABCA7,ADGRF5,AMACR,ANGPTL3,APOA1,APOA2,Apoc1,APP,ARHGDIA,ARNT,ARV1,ATP1A1,BCO1,BDNF,CRP,CSF1,DHCR24,EDNRB,EPB41,EPHX2,FGF21,GHR,Gm35986,GNPTAB,GOLM1,GPAM,GPAT3,GSK3A,Gulo,HINT2,ITGB3,LDLR,LIPG,LPCAT3,MARK2,MMP14,MPC1,NCEH1,PLIN2,PLVAP,PPARGC1A,PSEN1,ROCK2,SAA1,SCD,SERPINA12,SIK3,SIRT3,SLC2A8,SLCO1B3,SREBF1,SREBF2,TGIF1,TM6SF2,TXNIP,UACA,UBIAD1,WDFY2	58
Neurological Disease,Organismal Injury and Abnormalities	Cerebral hemorrhage	0.000325		-1.353	APP,E2F5,F3,PSEN1,RARA,RARG,RHBDF1,VKORC1	8
Cellular Movement	Invasion of tumor cell lines	0.000327	Increased	2.777	ARF6,ARHGEF17,ASAP1,BGN,CCND1,CEMIP2,CTNND1,CTTN,EGFR,EPHA2,FAM120A,FGFR2,FOXM1,HTATIP2,MMP14,MSI2,NCOA3,PDGFA,PDLIM1,PPARGC1A,RAB35,RBFOX2,S1PR3,STAT3,TMEM201,TP53,VANGL1,WASF2	28
Endocrine System Disorders,Gastrointestinal Disease,Metabolic Disease,Organismal Injury and Abnormalities	Non-insulin-dependent diabetes mellitus	0.000336			Acot5,APOA2,C8A,C8B,C8G,CRP,EGFR,EPHX2,G0S2,GAPDH,GPAM,GPI,HP,IFI16,LDLR,LRRC8A,MGST1,MIF,Mup1 (includes others),Scd4,SERPINA1,SERPINA7,TP53,Tug1	24
Lipid Metabolism,Small Molecule Biochemistry,Vitamin and Mineral Metabolism	Synthesis of sterol	0.000337		0.389	APOA1,CYP7B1,DHCR24,HDC,HSD17B7,LDLR,LPCAT3,NSDHL,SCD,SREBF1,SREBF2,TM7SF2,TP53	13
Protein Synthesis	Quantity of alkaline phosphatase in blood	0.000357	Decreased	-2.53	AGL,AMACR,ARV1,CNMD,CORO1C,NCOA1,NPR3,NT5E,PPARGC1A,SIK3,UACA	11
Nervous System Development and Function,Tissue Morphology	Quantity of oligodendrocytes	0.000359		0.375	BDNF,CDK5,CSF1,DAAM2,FGFR3,FYN,GJB1,GJC2,PDGFA,SLC17A5,SOCS3,SUSD4	12
Cardiovascular System Development and Function,Cellular Development,Cellular Function and Maintenance,Cellular Growth and Proliferation,Organismal Development,Tissue Development	Endothelial cell development	0.000374		0.974	ADRA2B,APOA1,APP,BMP6,CNMD,EPHX2,FGFR3,FLT1,FLT4,FOXM1,GDF2,HEG1,HHEX,HIPK2,ITGA1,ITGB3,MMP14,MYC,PECAM1,PRKX,PROK1,PTPN1,RASIP1,STAT3,TIE1,VEGFC,WASF2	27
Cardiovascular System Development and Function,Organismal Development,Tissue Morphology	Density of capillary vessel	0.00041		1.093	BDNF,FOXM1,NCOA1,NCOA3,NOX4,PPARGC1A,PRKAB2,PTPN1,RND3	9
Dermatological Diseases and Conditions,Organismal Injury and Abnormalities	Ulceration of skin	0.00041			APOA1,FADS2,JUP,LDLR,NFKBIA,PRSS8,PSEN1,SELP,TGFA	9
Cell-mediated Immune Response,Cellular Development,Cellular Function and Maintenance,Cellular Growth and Proliferation,Embryonic Development,Hematological System Development and Function,Hematopoiesis,Lymphoid Tissue Structure and Development,Organ Development,Organismal Development,Tissue Development	Differentiation of DN4 cells	0.000412			ABL1,BLM,E2F1,TP53	4
Cardiovascular System Development and Function,Organ Morphology,Organismal Development	Morphology of heart	0.000415			ABL1,ADAMTS2,ADCY5,ADORA1,ADORA2A,ADRA2B,ANGPTL8,ANKRD17,ARHGAP1,ARID3B,BCL6,BGN,BMP10,CARD6,CAST,CCND1,CCND3,CDK6,CNMD,CSRP3,CYP2J2,Cyp2j5,DCHS1,DOT1L,DUSP10,DUSP6,DVL2,EDNRA,EGFR,EPN2,F3,FITM1,FLT1,FOXM1,GAS2L3,GATA2,GBE1,GHR,GRK2,GSK3A,HBEGF,HDC,HHEX,HSD17B7,HSPG2,IDUA,IKBKE,IL17RA,IRF1,ITGB3,JUP,KLK3,LDLR,LHX2,LMNA,LUM,LY6E,MAP3K1,MAPK6,MBNL2,MKNK1,MMP14,MNT,MYC,MYZAP,NFKBIA,NOX4,NPR3,NT5E,PB…	104
Dermatological Diseases and Conditions,Hair and Skin Development and Function,Organismal Injury and Abnormalities	Skin fragility	0.000416			ADAMTS2,DCN,LUM	3
Cellular Development,Cellular Growth and Proliferation,Embryonic Development,Organismal Development,Tissue Development	Proliferation of labyrinthine trophoblast cells	0.000416			FGFR2,NCOA1,NCOA3	3
Cellular Development,Cellular Growth and Proliferation,Connective Tissue Development and Function,Embryonic Development,Organismal Development,Skeletal and Muscular System Development and Function,Tissue Development	Osteoblastogenesis of mesenchymal stem cells	0.000416			ALDH1A1,FGF21,GATA2	3
Embryonic Development,Tissue Morphology	Folding of telencephalic vesicle	0.000416			RARA,RARG,TGIF1	3
Connective Tissue Disorders,Organismal Injury and Abnormalities	Edema of subcutaneous tissue	0.000416			MYC,SPRED1,SPRED2	3
Nervous System Development and Function,Tissue Morphology	Density of cholinergic fibers	0.000416			APP,GDF2,PSEN1	3
Connective Tissue Development and Function,Connective Tissue Disorders,Organ Morphology,Organismal Development,Organismal Injury and Abnormalities,Respiratory Disease,Respiratory System Development and Function,Skeletal and Muscular Disorders,Skeletal and Muscular System Development and Function,Tissue Morphology	Abnormal morphology of arytenoid cartilage	0.000416			RARA,RARB,RARG	3
Neurological Disease,Organismal Injury and Abnormalities	Gliosis of cells	0.000417		-1.016	APP,CSF1,GJB1,GJC2,LHX2,MYC,PSEN1	7
Cell-To-Cell Signaling and Interaction,Cellular Assembly and Organization,Cellular Function and Maintenance	Formation of cell-cell adherens junctions	0.000424		1.342	ABL1,HIPK2,JUP,PIP5K1C,Podxl	5
Organ Morphology,Renal and Urological System Development and Function	Dilation of renal tubule	0.000424	Decreased	-2.219	ARHGDIA,BGN,EGFR,LAMA3,PRKCSH	5
DNA Replication, Recombination, and Repair	Dealkylation of DNA	0.000424			DNMT1,DNMT3A,FTO,STAT3,TP53	5
Cellular Compromise	Condensation of nucleus	0.000424			APP,ARNT,KAT2A,MYC,TP53	5
Cellular Development,Cellular Growth and Proliferation	Cell proliferation of tumor cell lines	0.00043	Increased	2.042	ADAMTS15,AHSG,ALCAM,AMOT,ANXA2,ARF6,ARNT,BCL6,CCND1,CSF1,CSNK1E,DAB2,E2F1,EGFR,FGFR3,FOXF1,FYN,GATA2,GOLM1,HES1,IDH2,IRF1,JUNB,KCTD11,KIF4A,LMNA,MBL2,MGAT5,MMP14,MSI2,MYC,NCOA3,NFKBIA,P2RY2,PDGFA,PDGFRA,PPARGC1A,PRDM1,PRKCSH,PRSS8,RAPGEF2,RARA,RARB,RARG,SELP,SFPQ,SGMS1,SIK3,SLFN5,SOCS3,STAT3,TCN2,TP53,ZNF503	54
Organismal Development,Organismal Injury and Abnormalities	Abnormal morphology of thoracic cavity	0.000444			ABL1,ADAMTS2,ADCY5,ADGRF5,ADORA1,ADORA2A,ADRA2B,ANGPTL8,ANKRD17,ARHGDIA,ARID3B,ASXL1,ATXN1L,BCL6,BGN,BMP10,CARD6,CAST,CCND1,CCND3,CDK6,CSRP3,CYP2J2,DCHS1,DCN,DOT1L,DUSP10,DVL2,E2F1,EDNRA,EGFR,ELK3,EPN2,ETS1,F3,FADS2,FAM20A,FGFR2,FGFR3,FLT1,FOXM1,FUT8,GAS2L3,GATA2,GBE1,GRK2,HBEGF,HDC,HES1,HHEX,HSD17B7,HSPG2,HYAL1,IDUA,IKBKE,IL17RA,IRF1,ITGB3,JUP,KLK3,KMT2E,LMNA,LMNB1,LRRC8A,LUM,LY6E,MAP3K1,MAP3K14…	122
Developmental Disorder,Organismal Injury and Abnormalities,Renal and Urological Disease	Congenital anomalies of kidney and urinary tract	0.000445	Decreased	-2.915	ARHGAP1,ARHGDIA,BAK1,CCNC,CCND1,CCND3,EGFR,ETV5,FGFR2,FMN1,INPP5E,MMP14,MYC,PBX1,RARA,RARB,RARG,RERE,SALL1,SPRY1	20
Connective Tissue Development and Function,Skeletal and Muscular System Development and Function,Tissue Development	Morphology of bone	0.000447			ABL1,ADAMTS2,ADORA1,ALDH1A1,APP,ARHGAP1,ATXN1L,AVPR1A,BGN,BMP6,CCND1,CDO1,CHPF,CNMD,CNR2,CSF1,DCHS1,DCN,DVL2,E2F1,E2F5,ECM1,EDNRA,EGFR,ENPP1,FGF21,FGFR2,FGFR3,FMN1,FTO,GATA2,GHR,GLG1,GNPTAB,GRK2,HDAC4,HDAC8,HDC,HSPG2,IDH2,IDUA,IL17RA,INPP5E,ITGB3,JUNB,KLF10,LDLR,LIFR,LMNA,LUM,MMP14,MNT,NCOA1,NPR3,OFD1,PBX1,PDGFA,PDGFRA,PEX11B,PHC1,PIP5K1C,PLEKHM1,PLXNA1,PLXND1,PRDM1,PRKAB2,PSEN1,PTPN9,RARA,RARB,R…	90
Cell Death and Survival,Neurological Disease,Organismal Injury and Abnormalities	Cell death of hippocampal cells	0.000449		-0.548	APP,BAK1,BDNF,GRK2,PPARGC1A,PSEN1,SLC8B1,TP53,TRPM4,UCP2	10
Lipid Metabolism,Small Molecule Biochemistry	Synthesis of phospholipid	0.000453		1.706	ADGRF5,AGPAT1,CHPT1,DGKE,DGKZ,G0S2,GPAM,GPAT3,INPP5E,PDGFRB,PEDS1,PEX11B,PIGO,PIK3C2G,PIP5K1C,RAB35,SGMS1,SOCS3,VAC14	19
Protein Synthesis	Quantity of enzyme	0.000463	Decreased	-2.203	AGL,AMACR,ARV1,CNMD,CNPY2,CORO1C,CPB2,GHR,GPAT3,HINT2,IDUA,LDLR,NCOA1,NPR3,NT5E,PPARGC1A,PRF1,SELP,SIK3,SLCO1B3,SRXN1,TNFRSF1A,UACA	23
Nervous System Development and Function,Tissue Morphology	Quantity of neuroglia	0.000506		-0.732	ABL1,APP,BDNF,CDK5,CSF1,DAAM2,DNM2,EGFR,FGFR3,FYN,GALNS,GJB1,GJC2,HIPK2,LIFR,MIF,PDGFA,PSEN1,SERPINE2,SLC17A5,SOCS3,STAT3,SUSD4,TGFA,TP53	25
Carbohydrate Metabolism	Quantity of carbohydrate	0.000535	Increased	3.015	ABCC9,AGL,AGPAT1,ALDH1A1,APOA1,APOA2,APP,ARNT,AVPR1A,AZGP1,BDNF,CCND1,CDO1,CERS6,CSF1,CYP2J2,DGKD,DGKZ,DNM2,DUSP6,E2F1,EGFR,EPHX2,FBXO42,FGF21,GALNS,GBE1,GHR,GJB1,GPAM,GPAT3,GSK3A,Gulo,GUSB,HDAC4,IDUA,ITGB3,JUNB,LDLR,LIFR,LMNA,LPCAT3,MFN2,MGAT5,MIF,MYC,NCEH1,NFE2L1,P2RY2,PBX1,PEX11B,PIP5K1C,PLIN2,PNPLA2,PPARGC1A,PRF1,PRKAB2,PSEN1,PTPN1,RPS6KA3,SAA1,SCD,SGMS1,SIK3,SLC2A1,SNRPN,SOCS3,SREBF1,STAB2,S…	77
Cardiovascular Disease,Cardiovascular System Development and Function,Organismal Injury and Abnormalities,Tissue Morphology	Abnormal morphology of capillary vessel	0.000551			AMOT,ANKRD17,ARHGDIA,CFH,FOXM1,HSD17B7,MARK2,NID1,PLVAP,PSEN1,WASF2	11
Cellular Development,Embryonic Development,Organismal Development,Tissue Development	Differentiation of embryonic tissue	0.000555		0.065	ACVR1,APP,BDNF,BMP6,CCAR1,CCND1,DAB2,EDNRA,EPHB4,ERF,ETS2,FGFR2,FLT1,FOXF1,GATA2,HES1,HHEX,JUNB,KCTD11,LIFR,NFKBIA,PRDM1,PSEN1,PXN,RARA,RARG,SCD,ST13,STAT3,TGFA,TP53,TSC22D3	32
Developmental Disorder,Organismal Injury and Abnormalities	Aplasia or hypoplasia	0.000575	Decreased	-6.086	ABL1,AHI1,ANKRD17,APP,ARF6,ARHGAP1,ARHGDIA,ARNT,ASXL1,BAK1,BCL6,BMP10,CCNC,CCND1,CCND3,CDK6,E2F1,EDNRA,EGFR,ERF,ETS1,ETV5,FADS2,FGFR2,FGFR3,FMN1,FOXF1,FOXM1,GRK2,HBEGF,HES1,HHEX,HSD17B7,INPP5E,JUP,KMT2E,LDLR,LHX2,LMNA,LRAT,LRRC8A,MAD2L2,MAFF,MAFK,MAP3K14,MAPK6,MMP14,MYC,NCOA1,NTN1,PBX1,PDGFRA,PHC1,PIK3AP1,PRF1,PTPRJ,RARA,RARB,RARG,RBP4,RERE,RHBDF1,RPS6KA4,SALL1,SCD,SLC35C1,SMYD1,SPRY1,STAT3,TBX20…	77
Protein Synthesis	Quantity of hdl cholesterol in blood	0.000578		-0.245	ABCA7,APOA1,APOA2,ARV1,CRP,GHR,GPAM,Gulo,LDLR,LIPG,PLVAP,PNPLA2,SIK3,UBIAD1	14
Cardiovascular System Development and Function,Organismal Development,Tissue Morphology	Morphology of cardiovascular tissue	0.000578			ARHGDIA,ELK3,ETS1,FLT1,FLT4,Gulo,PDGFRB,PLVAP,PSEN1,PTPRJ,RASIP1,S1PR3,SELP,TIE1,TKT	15
Connective Tissue Development and Function,Connective Tissue Disorders,Organ Morphology,Organismal Injury and Abnormalities,Skeletal and Muscular Disorders,Skeletal and Muscular System Development and Function,Tissue Development	Abnormal morphology of sternum	0.000578			ADAMTS2,BMP6,DCHS1,DVL2,FGFR2,INPP5E,PDGFA,PDGFRA,PHC1,PSEN1,RARA,RARB,RARG,SIK3,SULF2	15
Cell Morphology,Cellular Assembly and Organization	Morphology of fibrils	0.000584			ADAMTS2,APP,BGN,DCN,LUM,PSEN1,PTPN1,SAA1	8
Organismal Injury and Abnormalities	Bleeding	0.000594	Decreased	-4.931	ABL1,ADGRA2,AMOT,ANKRD17,APP,ARF6,BAK1,BDNF,BGN,C1GALT1C1,CPB2,CRP,E2F1,E2F5,EGFR,F10,F3,FLT1,FLT4,FOXM1,Gulo,HDAC8,HSPG2,ITGB3,JUP,KAT2A,KIAA0586,LAMA3,Meis1,MIF,PDGFA,PDGFRA,PDGFRB,PPIF,PRDM1,PSEN1,PTPN9,PTPRJ,RARA,RARG,RASIP1,RHBDF1,S1PR3,SELP,SERPINE2,SIGIRR,SPRED1,SPRED2,TIE1,TP53,VKORC1,WASF2,ZFP36L2	53
Organismal Functions	Energy homeostasis	0.000603		-1.7	AMPD2,APP,ARV1,BCO1,Bmp8b,CERS6,CSNK1E,DNMT1,E2F1,FGF21,FKBP5,FLT1,FMO4,FTO,G0S2,GPAT3,GPSM1,GSK3A,HDC,LPIN2,MAPK6,MARK2,MMP14,Mup1 (includes others),NCOA1,PLIN2,PNPLA2,PPARGC1A,PRKG1,PTPN1,RARB,ROCK2,SAMD4A,SCD,SIK3,SLC2A8,SOCS3,SREBF1,STAT3,TP53	40
Organismal Injury and Abnormalities,Renal and Urological Disease	Cystic kidney disease	0.000615		-1.184	AHI1,ARHGDIA,BAK1,CCNC,CCND1,CCND3,DCHS1,EGFR,INPP5E,MYC,OFD1,PKHD1,PRKCSH,ROBO2,SALL1,SPRY1,TP53,UCP2	18
Cardiovascular Disease,Organismal Injury and Abnormalities	Abnormality of heart ventricle	0.000619	Decreased	-2.954	ABL1,ADCY5,ADORA2A,ADRA2B,BCL6,BGN,CARD6,CAST,CCND1,CCND3,CDK6,CNMD,CNR2,CSF1,CSRP3,DCHS1,DVL2,EDNRA,EPN2,GAS2L3,GRK2,HBEGF,HHEX,HSPG2,IDUA,ITGB3,JUP,KLK3,LDLR,LMNA,LY6E,MAP3K1,MBNL2,Meis1,NFKBIA,NT5E,PBX1,PDE5A,PDGFA,PHC1,PNPLA2,PPARGC1A,PRKG1,PSEN1,PTPRJ,RARA,RARG,RERE,STAT3,TEAD1,TP53,TXNIP	52
Cellular Development,Embryonic Development,Organismal Development	Differentiation of embryonic cells	0.000635		0.726	ACVR1,APOA1,BDNF,CCAR1,DAB2,DNMT1,DOT1L,EDNRA,EPHB4,ERF,FGFR2,FLT1,FOXF1,GATA2,HDAC4,HHEX,JUNB,KCTD11,KDM2B,LIFR,MAPK8IP3,MYC,NFYA,PRDM1,PXN,SCD,ST13,STAT3,TGFA,TP53,TSC22D3,WASF2	32
Organismal Injury and Abnormalities	Edema of tissue	0.000659	Decreased	-2.279	ABL1,EDNRA,GRK2,GSDMD,HHEX,KIAA0586,MYC,NT5E,PDGFRA,RASIP1,SPRED1,SPRED2,TBX2	13
Embryonic Development,Organismal Development,Tissue Morphology	Size of embryo	0.000661			ACVR1,AMOT,ARAP3,ARHGAP1,ARHGEF7,ARNT,BLM,BMP10,CDK6,DAB2,DOT1L,EGFR,EPN2,ERF,ESPL1,ETS2,F3,FGFR2,FGFR3,GADD45GIP1,GRK2,HES1,HHEX,HSD17B7,HSPG2,KAT2A,LMNB1,MAD2L2,MFN2,MMP14,MNT,MYC,NCOA3,Nes,NFE2L1,PDGFRA,PICALM,PRDM1,PSEN1,PTPRJ,PXN,RAD50,RAPGEF2,RARA,RASIP1,SLC2A1,SOCS3,STAT3,SURF1,TBX2,TEAD1,TP53,UBIAD1,USP22,WASF2	55
Developmental Disorder,Organismal Injury and Abnormalities	Hypoplasia	0.000666	Decreased	-6.006	ABL1,AHI1,ANKRD17,APP,ARF6,ARHGAP1,ARHGDIA,ARNT,ASXL1,BCL6,BMP10,CCNC,CCND1,CCND3,CDK6,E2F1,EDNRA,EGFR,ERF,ETS1,ETV5,FADS2,FGFR2,FGFR3,FMN1,FOXF1,FOXM1,GRK2,HBEGF,HES1,HHEX,HSD17B7,INPP5E,JUP,KMT2E,LDLR,LHX2,LMNA,LRAT,LRRC8A,MAFF,MAFK,MAPK6,MMP14,MYC,NCOA1,NTN1,PBX1,PDGFRA,PHC1,PIK3AP1,PRF1,PTPRJ,RARA,RARB,RARG,RBP4,RERE,RHBDF1,RPS6KA4,SALL1,SCD,SLC35C1,SMYD1,SPRY1,STAT3,TBX20,TEAD1,TGFBI,TP53,VE…	73
Ophthalmic Disease,Organismal Injury and Abnormalities	Abnormality of eyelid	0.000668			ALDH1A1,AWAT2,CDO1,EGFR,FGFR2,LDLR,RARA,RARB,RARG,SCD,TGFA	11
Cancer,Organismal Injury and Abnormalities	Cancer of tumor cell lines	0.000687	Increased	4.519	ADGRF5,ADORA2A,ALCAM,AMOT,ANTXR2,ARF6,ASB13,BGN,COL4A1,CTNND1,CTTN,DEPDC1,DNM2,EGFR,ENO1,EPHA1,EPHA2,F3,FBXO42,FGFR3,FOXF1,FOXM1,FUT8,FYN,GGCT,GPI,HTATIP2,IRF1,JUP,KIFC1,LMNA,MPC1,MSI2,MYC,NCOA3,NFKBIA,NT5E,NTN1,PDGFRA,PDLIM1,PNN,PPARGC1A,PRF1,PRRG4,PRSS8,PTBP1,RARG,RPS6KA3,SELP,SERPINF1,SIRT3,SLC16A7,SLC2A1,SMOC2,SOX18,STAB2,STAT3,TMEM201,TP53,TP53BP2,VEGFC,ZNF503	62
Cell Death and Survival,Neurological Disease,Organismal Injury and Abnormalities	Cell death of cerebral cortex cells	0.000694		-0.374	ADORA1,APP,BAK1,BDNF,CAST,CDK5,E2F1,GRK2,HSPB1,MIF,NFKBIA,NTN1,PPARGC1A,PSEN1,SERPINA3,SLC25A12,SLC25A38,SLC8B1,TICAM1,TNFRSF1A,TP53,TRPM4,UCP2	23
Amino Acid Metabolism,Post-Translational Modification,Small Molecule Biochemistry	Phosphorylation of L-amino acid	0.000697		1.89	ABL1,CDK5,DYRK3,EGFR,FGFR3,FYN,GHR,GRK2,HBEGF,HIPK2,LONP1,MIF,MLST8,NCL,PDGFA,PDGFRA,PDGFRB,PTPRJ,PXN,ROCK2,TGFA,TP53	22
Developmental Disorder,Organismal Injury and Abnormalities	Hypoplasia of organ	0.000703	Decreased	-5.889	ABL1,AHI1,ANKRD17,APP,ARF6,ARHGAP1,ARHGDIA,ARNT,ASXL1,BCL6,BMP10,CCNC,CCND1,CCND3,CDK6,E2F1,EDNRA,EGFR,ERF,ETS1,ETV5,FGFR2,FMN1,FOXF1,FOXM1,GRK2,HBEGF,HES1,HHEX,HSD17B7,JUP,KMT2E,LDLR,LHX2,LRAT,LRRC8A,MAFF,MAFK,MAPK6,MMP14,MYC,NCOA1,NTN1,PBX1,PDGFRA,PHC1,PIK3AP1,PRF1,PTPRJ,RARA,RARB,RARG,RBP4,RERE,RPS6KA4,SALL1,SCD,SLC35C1,SMYD1,SPRY1,STAT3,TBX20,TEAD1,TGFBI,TP53,WASF2,ZNF423	67
Developmental Disorder,Neurological Disease,Organismal Injury and Abnormalities	Congenital neurological disorder	0.000704	Decreased	-4.293	AHI1,ALDH1A1,APP,ARNT,BDNF,DVL2,E2F5,EDNRB,ERF,FOXF1,FUZ,HDAC4,HDAC8,HES1,HIPK2,HSD17B2,HSD17B7,HSPG2,INPP5E,KAT2A,KATNB1,LHX2,MTHFD1L,NTN1,PDGFA,PDGFRA,PTPN9,RAPGEF2,RARA,RARB,RARG,RERE,S1PR3,SEC24B,SMURF1,TEAD1,TGIF1,TP53,ZNF423	39
Cardiovascular System Development and Function,Tissue Morphology	Permeability of vascular system	0.000714		-1.803	ADORA1,ADORA2A,ANKRD17,APP,ARHGDIA,ARHGEF7,CNR2,CTTN,EPHA1,FLT1,GRK2,Gulo,MIF,NT5E,PECAM1,PLVAP,PRKG1,SELP,SERPINF1,SERPING1,SLC2A1,STAT3,SYDE1,TNFRSF1A,TRPM4,UCP2,VEGFC	27
Developmental Disorder,Hereditary Disorder,Organismal Injury and Abnormalities,Renal and Urological Disease	Autosomal recessive polycystic kidney disease	0.000717			BAK1,CCNC,CCND1,CCND3,EGFR,MYC	6
Lipid Metabolism,Small Molecule Biochemistry	Conversion of fatty acid	0.000729		-0.218	ANGPTL3,FGFR2,MAP4K4,SREBF1,STK24	5
Developmental Disorder,Neurological Disease,Ophthalmic Disease,Organismal Injury and Abnormalities	Optic nerve malformation	0.000729	Decreased	-2.2	NTN1,RARA,RARB,RARG,TP53	5
Amino Acid Metabolism	Quantity of glutamine	0.000729			CSF1,EGFR,LRRC8A,MYC,SLC2A1	5
Embryonic Development,Organ Development,Organ Morphology,Organismal Development,Tissue Development	Morphogenesis of embryonic organ	0.000729			ALDH1A1,FGFR2,RARB,RARG,RBP4	5
Organ Morphology	Morphology of skin	0.000733			ADAMTS2,ADORA2A,APOA1,AWAT2,BAK1,BDNF,BGN,CCND3,DCN,DCT,E2F5,EDNRB,EGFR,ELOVL1,ELOVL3,ETS2,FGFR2,FYN,HBEGF,IDUA,IL1RAP,JUP,LAMA3,LDLR,LORICRIN,LRRC8A,LUM,MMP14,MYC,NFKBIA,NIN,PDGFA,PDGFRA,PKP1,PRDM1,PRF1,PRSS8,PSEN1,RARA,RARG,RHBDF2,SLC35C1,SOCS3,STAT3,TGFA,TGM1,TP53	47
Cellular Development	Differentiation of leukemia cell lines	0.000737		0.213	ACVR1,CCND1,CDK6,E2F1,ETS2,GATA2,LIFR,MIF,MYC,NFYA,SOCS3,STAT3,TP53	13
Cellular Growth and Proliferation	Colony formation	0.000756		1.813	ABL1,AHCY,BCL6,BGN,CCND1,CSF1,DCN,DOT1L,EGFR,FGFR3,FLT1,FYN,GSDMD,HDAC4,ID4,IFI16,IRF1,ITGA1,JUP,Meis1,MIF,MLLT6,MSI2,MYC,NCOA3,NFKBIA,PHC1,POLB,PRSS8,PTPN1,PTPRJ,RAD50,RPS6KA3,SIK3,STAT3,TP53,UNC119	37
Carbohydrate Metabolism,Lipid Metabolism,Small Molecule Biochemistry	Synthesis of phosphoinositide	0.000764		1.387	INPP5E,PDGFRB,PIGO,PIK3C2G,PIP5K1C,RAB35,SOCS3,VAC14	8
Neurological Disease,Organismal Injury and Abnormalities	Abnormality of meninges	0.000764			APP,ARHGAP31,PRF1,PSEN1,RARA,RARG,TNFRSF1A,TOB1	8
Dermatological Diseases and Conditions,Organ Morphology,Organismal Injury and Abnormalities	Abnormal morphology of dermis	0.000771			APOA1,BDNF,BGN,DCN,EDNRB,FGFR2,LDLR,LUM,NFKBIA,NIN,PKP1,RARG,TP53	13
Protein Synthesis	Quantity of protein lipid complex in blood	0.000787		-0.089	ABCA7,APOA1,APOA2,ARV1,CRP,GHR,GPAM,Gulo,LDLR,LIPG,PLVAP,PNPLA2,SERPINA12,SIK3,SIRT3,SLC2A8,UBIAD1	17
Lipid Metabolism,Molecular Transport,Small Molecule Biochemistry	Secretion of triacylglycerol	0.000803		-0.478	APOA2,GHR,GPAM,LDLR,PLIN2,PPARGC1A,TM6SF2	7
Developmental Disorder,Organismal Injury and Abnormalities	Thoracic hypoplasia	0.00083	Decreased	-4.327	ABL1,ANKRD17,ARHGAP1,BMP10,CCND3,CDK6,EDNRA,ETS1,FGFR2,FOXM1,GRK2,HBEGF,JUP,KMT2E,LRRC8A,MAPK6,MMP14,PBX1,PDGFRA,PRF1,RARA,RARB,RBP4,SMYD1,STAT3,TBX20,TEAD1,TGFBI,TP53,WASF2	30
Dermatological Diseases and Conditions,Organ Morphology,Organismal Injury and Abnormalities	Abnormal morphology of skin	0.000841			ADAMTS2,APOA1,AWAT2,BAK1,BDNF,BGN,DCN,E2F5,EDNRB,EGFR,ELOVL1,ELOVL3,ETS2,FGFR2,FYN,HBEGF,IDUA,JUP,LAMA3,LDLR,LORICRIN,LRRC8A,LUM,MMP14,NFKBIA,NIN,PDGFRA,PKP1,PRF1,PSEN1,RARA,RARG,RHBDF2,SLC35C1,SOCS3,TGFA,TGM1,TP53	38
Developmental Disorder,Organismal Injury and Abnormalities,Respiratory Disease	Hypoplasia of lung	0.000842	Decreased	-2.621	FGFR2,HBEGF,MAPK6,MMP14,PBX1,PDGFRA,RARA,RARB,TGFBI	9
Connective Tissue Development and Function,Connective Tissue Disorders,Organismal Development,Organismal Injury and Abnormalities,Skeletal and Muscular Disorders,Skeletal and Muscular System Development and Function,Tissue Development	Abnormal morphology of skull	0.000868			ATXN1L,BGN,CCND1,CDO1,CSF1,E2F5,EDNRA,EGFR,FGFR2,FGFR3,HDAC4,HDAC8,HSPG2,IDUA,IL17RA,LMNA,MMP14,MNT,NPR3,PBX1,PDGFRA,PEX11B,PHC1,PSEN1,PTPN9,RARA,RARB,RARG,RPS6KA3,SIK3,STAT3,SULF2,TGIF1,TP53	34
Cardiovascular Disease,Organismal Injury and Abnormalities	Microangiopathy	0.000871			AMOT,ANKRD17,ARHGDIA,CFH,FOXM1,HSD17B7,MARK2,NID1,PECAM1,PLVAP,PSEN1,WASF2	12
Cellular Movement	Cell movement of epithelial cells	0.000887		0.774	ARF6,EGFR,ELMO2,HBEGF,HHEX,ITGB3,JUP,MAP4K4,MGAT5,MYC,PLXNA1,PRSS8,RHBDF2,SLC2A1,STAT3,TGFA,TP53	17
Cardiovascular System Development and Function,Organismal Development,Tissue Morphology	Morphology of endothelial tissue	0.000897			ARHGDIA,ELK3,ETS1,FLT1,FLT4,Gulo,PDGFRB,PLVAP,PSEN1,PTPRJ,RASIP1,S1PR3,SELP,TIE1	14
Cell-To-Cell Signaling and Interaction	Interaction of bone marrow stromal cells	0.000904		0	ANXA2,BGN,DCN,JUNB	4
Cancer,Organismal Injury and Abnormalities	Recurrence of tumor	0.000904		-1	EGFR,ITGB3,LAG3,TP53	4
Developmental Disorder,Ophthalmic Disease,Organismal Injury and Abnormalities	Coloboma of retina	0.000904		-1.982	RARA,RARB,RARG,TP53	4
Drug Metabolism,Lipid Metabolism,Small Molecule Biochemistry,Vitamin and Mineral Metabolism	Synthesis of alitretinoin	0.000904			ADH4,ALDH1A1,RDH16,Rdh7	4
Cell Morphology,Cellular Assembly and Organization,Neurological Disease,Organismal Injury and Abnormalities	Size of amyloid fibrils	0.000904			APP,PSEN1,PTPN1,SAA1	4
Organ Morphology,Organismal Development,Organismal Injury and Abnormalities	Lack of Harderian gland	0.000904			ALDH1A1,RARA,RARB,RARG	4
DNA Replication, Recombination, and Repair,Gene Expression	Demethylation of DNA	0.000904			DNMT1,DNMT3A,STAT3,TP53	4
Hematological System Development and Function,Immunological Disease,Lymphoid Tissue Structure and Development,Organ Morphology,Organismal Development,Organismal Injury and Abnormalities,Tissue Morphology	Abnormal morphology of thymus gland	0.000908			ABL1,ARHGDIA,ASXL1,BCL6,CCND1,CCND3,CDK6,DCN,E2F1,ETS1,FADS2,IRF1,KMT2E,LRRC8A,MAP3K14,POLD1,PRF1,RARA,RARB,RECQL4,RHBDF1,SNAI3,TNFRSF1A,TP53,TSC22D3	25
Cellular Development,Cellular Growth and Proliferation,Embryonic Development,Organismal Development	Proliferation of embryonic cells	0.000929		0.562	ADRA2B,AGO3,AGO4,APP,ARNT,ASPM,BDNF,DAGLA,DCT,EGFR,ESPL1,FGFR2,FOXF1,GATA2,HSPG2,ID4,INSC,ITGA1,KCTD11,LMNA,MAP3K1,MFN2,MYC,NCOA1,NCOA3,PDGFA,PDGFRA,PRDM1,PSEN1,SERPINF1,SETD7,SOCS3,STAT3,TP53,TRIP12,VEGFC	36
Cardiovascular System Development and Function,Organismal Development	Development of artery	0.000942		1.744	ACVR1,ADGRF5,Aldh1a7,ANGPTL3,DNM2,EDNRA,ENPP1,EPHB4,F3,FLT1,FUZ,Gulo,HES1,ITGB3,JUNB,LDLR,LUZP1,NTN1,PDGFRB,PLXND1,PRDM1,ROBO2,SEC24B,TBX2	24
Cell Cycle	G1/S phase transition	0.000946		-0.059	CABLES1,CAMK2B,CCND1,CCND3,E2F1,E2F5,FBXL8,GHR,GPI,ID4,NFKBIA,PDGFRA,RHOU,STAT3,TCF19,TP53	16
Cardiovascular Disease,Organismal Injury and Abnormalities	Right ventricular abnormality	0.000947	Decreased	-2.414	ADORA2A,ADRA2B,DVL2,EDNRA,HBEGF,HHEX,HSPG2,Meis1,NFKBIA,PBX1,PDGFA,PHC1,PNPLA2,PRKG1,PSEN1,RARA,RARG,RERE,STAT3,TP53	20
Lipid Metabolism,Small Molecule Biochemistry	Fatty acid metabolism	0.000951		1.494	ABCA7,ABCB1,Acot5,ALDH1A1,ANGPTL3,APOA1,APOA2,ARV1,AWAT2,BMP6,CSF1,CYP2C18,Cyp2c54 (includes others),CYP2C8,CYP4A11,DAGLA,DIP2A,ELOVL3,ENPP1,FADS2,FYN,G0S2,GHR,GPAM,LDLR,LPCAT3,LRAT,MAP3K14,MDH2,MID1IP1,MIF,MKNK1,NCEH1,NFE2L1,NFKBIA,NTN1,NUDT7,PLIN2,PPARGC1A,RBP4,SAA1,SCD,Scd4,SGMS1,SIGIRR,SLC13A3,SLC27A5,SLCO1B3,SREBF1,TMEM30A,TNFRSF1A	51
Cardiovascular System Development and Function,Cell Morphology,Organismal Development,Tissue Morphology	Morphology of endothelial cells	0.000962			ELK3,ETS1,FLT1,PDGFRB,PLVAP,PSEN1,PTPRJ,RASIP1,S1PR3,SELP,TIE1	11
Cellular Development	Differentiation of tumor cell lines	0.000964		1.976	ACVR1,BCL6,CCND1,CDK6,CSF1,DAB2,E2F1,EGFR,ETS2,GATA2,IFI16,KCTD11,LIFR,Meis1,MIF,MYC,NFYA,PRDM1,RARA,RARB,RARG,RHOQ,SOCS3,SRGAP2,STAT3,TP53	26
Connective Tissue Development and Function,Tissue Morphology	Quantity of adipose tissue	0.000968	Increased	3.712	ABCA7,ALDH1A1,AMACR,ARHGAP1,ARV1,CCL25,CERS6,E2F1,FGF21,FTO,G0S2,GATA2,GHR,GPAT3,GPSM1,HDC,ID4,KMT2E,LDLR,LMNA,LRRC8C,MARK2,MYC,PKP1,PLIN2,PLVAP,PNPLA2,PPARGC1A,PRKG1,PTPN1,RBP4,RHBDF1,ROCK2,RPS6KA3,SCD,SGMS1,SIK3,SIRT3,SOCS3,SREBF2,TKT,TP53,UCP2,XDH	44
Cardiovascular System Development and Function,Organ Morphology,Organismal Development	Morphology of heart ventricle	0.00097			ABL1,ADCY5,ADORA1,ADORA2A,ADRA2B,BCL6,BGN,BMP10,CCND1,CCND3,CDK6,CNMD,CSRP3,Cyp2j5,DCHS1,EPN2,FITM1,FOXM1,GAS2L3,GRK2,GSK3A,HBEGF,HHEX,HSPG2,IDUA,ITGB3,JUP,KLK3,LDLR,LMNA,LY6E,MAP3K1,MBNL2,NFKBIA,NT5E,PBX1,PDE5A,PDGFA,PHC1,PNPLA2,PPARGC1A,PRKG1,PTPRJ,RARA,RARG,STAT3,TBX2,TEAD1,TXNIP	49
Cellular Movement	Migration of epithelial cells	0.000996		1.726	ARF6,EGFR,ELMO2,HBEGF,HHEX,ITGB3,MAP4K4,MGAT5,MYC,PLXNA1,PRSS8,RHBDF2,SLC2A1,STAT3,TGFA	15
Carbohydrate Metabolism,Lipid Metabolism,Small Molecule Biochemistry	Synthesis of phosphatidic acid	0.00103	Increased	2.138	AGPAT1,CHPT1,DGKE,DGKZ,G0S2,GPAM,INPP5E,PDGFRB,PIGO,PIK3C2G,PIP5K1C,RAB35,SOCS3,VAC14	14
Cellular Movement	Cell movement of dermal cells	0.00104		1.352	ARF6,EGFR,ELMO2,HBEGF,ITGB3,JUP,MAP4K4,MGAT5,MYC,RHBDF2,SLC2A1,STAT3,TGFA	13
Cell-To-Cell Signaling and Interaction,Cellular Movement	Recruitment of connective tissue cells	0.00104		1	BCL6,CSF1,EGFR,F3,FLT1,PDGFRB	6
Cell Death and Survival	Cell death of liver	0.00104		-1.115	ABL1,AMACR,APP,ARF6,ARNT,ATR,BAK1,CPB2,DUSP4,E2F1,F3,FGF21,GSK3A,IL17RA,IRF1,ITGB3,LDLR,MNT,MYC,NCL,NFE2L1,NFKBIA,NOX4,PPARGC1A,PTPN1,SAA1,SCD,SELP,SERPINA3,SIGIRR,SLC25A5,SOCS3,STAT3,STK24,TKT,TNFRSF1A,TP53,VEGFC	38
Embryonic Development,Organ Development,Organismal Development,Respiratory System Development and Function,Tissue Development	Alveologenesis	0.00105		1.492	CCND1,EGFR,FGFR2,FGFR3,HBEGF,MMP14,PDGFA,PECAM1,RARB	9
Digestive System Development and Function,Hepatic System Development and Function,Organ Morphology,Organismal Development	Size of liver	0.00105			ARF6,ARHGAP1,ARNT,CCND1,GJB1,MNT,MYC,SOCS3,TP53	9
Organismal Development,Organismal Injury and Abnormalities,Renal and Urological Disease,Renal and Urological System Development and Function	Abnormal morphology of ureter	0.00105			FMN1,PDGFRA,RARA,RARB,RARG,ROBO2,SALL1,SLC3A1,SPRY1	9
Tissue Development	Development of epithelial tissue	0.00107		1.99	ADRA2B,APOA1,APP,BMP6,CCND1,CFH,CNMD,ENPP1,EPHA2,EPHB4,EPHX2,FGFR2,FGFR3,FLT1,FLT4,FOXF1,FOXM1,GDF2,HEG1,HHEX,HIPK2,HSPG2,IPP,ITGA1,ITGB3,LAMA3,MAD2L2,MAP3K1,MAP3K14,MMP14,MYC,NFKBIA,NID1,NTN1,PECAM1,PKHD1,PRDM1,PRKX,PROK1,PTPN1,PXN,RARG,RASIP1,RRAS,STAT3,SULF2,TIE1,VEGFC,WASF2	49
Hair and Skin Development and Function	Tensile strength of skin	0.00108		1.942	ADAMTS2,BGN,DCN,JUP,LORICRIN,LUM,PKP1	7
Cellular Development,Cellular Growth and Proliferation,Nervous System Development and Function,Tissue Development	Proliferation of neuronal cells	0.00109		1.134	ALCAM,Aldh1a7,APP,ASPM,BDNF,CABLES1,CAMK2B,CCDC120,CCND1,CDK5,CNPY2,CSF1,DAGLA,DCT,DHCR24,DPYSL2,DUSP10,E2F1,FGFR2,FGFR3,FLT1,FTO,HES1,HMGCS1,ID4,KCTD11,LIFR,LMNB1,MYC,NCL,NFKBIA,NTN1,NUDT7,P2RY2,PDP1,PLXNA1,PLXNA3,PSEN1,RHOQ,ROCK2,SEMA6A,SERPINE2,SPRR1A,SRGAP2,STAT3,TGIF1,TNFRSF1A,TP53,ZNF423	49
Cellular Development,Embryonic Development,Organismal Development,Tissue Development	Differentiation of mesenchymal cells	0.00115		-0.57	BDNF,CCAR1,DAB2,FGFR2,GATA2,PXN,SCD,ST13,TGFA,TP53,TSC22D3	11
Cardiovascular Disease,Organismal Injury and Abnormalities	Fibrosis of artery	0.00117		0	ARNT,BGN,ETS1,LDLR,PRKG1	5
Cancer,Organismal Injury and Abnormalities,Tissue Morphology,Tumor Morphology	Size of adenoma	0.00117			EGFR,FOXM1,MGAT5,MYC,TGFA	5
Cellular Function and Maintenance	Movement of Nucleus	0.00117			Fhod1,LMNA,LMNB1,NTN1,TMEM201	5
Nervous System Development and Function,Neurological Disease,Organismal Injury and Abnormalities	Abnormal morphology of meninges	0.00117			ARHGAP31,PRF1,PSEN1,RARA,RARG	5
Cell Death and Survival	Apoptosis of stem cells	0.00118		-1.296	AGO3,AGO4,ARNT,CDK6,DNMT3A,ETS1,HDAC8,HES1,HMGA1,MAP3K1,NFYA,RAD50,SLC2A1,TP53	14
Cell Death and Survival	Cell death of brain	0.00119		-0.301	ADORA1,APP,BAK1,BDNF,CAST,CDK5,E2F1,GRK2,HBEGF,HSPB1,INPP5A,MIF,NFKBIA,NTN1,PPARGC1A,PRF1,PSEN1,ROCK2,SERPINA3,SLC25A12,SLC25A38,SLC8B1,TCERG1,TCP1,TICAM1,TNFRSF1A,TP53,TRPM4,UCP2	29
Cellular Movement	Migration of dermal cells	0.0012	Increased	2.173	ARF6,EGFR,ELMO2,HBEGF,ITGB3,MAP4K4,MGAT5,MYC,RHBDF2,SLC2A1,STAT3,TGFA	12
Cellular Movement,Hair and Skin Development and Function	Cell movement of keratinocytes	0.0012		1.777	ARF6,EGFR,ELMO2,HBEGF,JUP,MAP4K4,MGAT5,MYC,RHBDF2,SLC2A1,STAT3,TGFA	12
Embryonic Development,Nervous System Development and Function,Organ Development	Patterning of rhombencephalon	0.00124	Increased	2.219	ABL1,AHI1,ALDH1A1,CCND1,CDK5,SUN1,SUN2,TMEM176B,TP53,ZNF423	10
Connective Tissue Development and Function,Connective Tissue Disorders,Organismal Development,Organismal Injury and Abnormalities,Skeletal and Muscular Disorders,Skeletal and Muscular System Development and Function,Tissue Development	Abnormal morphology of skull vault	0.00124			E2F5,FGFR2,HSPG2,MMP14,MNT,PEX11B,PSEN1,PTPN9,RARA,RARG	10
Carbohydrate Metabolism,Energy Production	Oxidation of monosaccharide	0.00126		0.647	AZGP1,MFN2,MLYCD,Nisch,PLIN2,PNPLA2,PPARGC1A,SLC2A1	8
Cardiovascular Disease,Organismal Injury and Abnormalities,Tissue Morphology	Size of infarct	0.00129			ABCC9,ADORA2A,APP,BAK1,CNR2,CSF1,CYP2C8,CYP2J2,DUSP6,EPHA2,GLO1,HLA-A,IRF1,LDLR,MIF,NDFIP1,NFKBIA,NOX4,NT5E,NTN1,OLFM1,PPIF,PRF1,SERPING1,SHROOM4,SIRT3,SLC16A7,TICAM1,TNFRSF1A,UCP2	30
Cellular Movement	Invasion of carcinoma cell lines	0.0013	Increased	2.138	ARHGEF17,BGN,CCND1,FOXM1,HTATIP2,MSI2,PDGFA,S1PR3,TP53	9
Connective Tissue Development and Function,Organismal Development,Skeletal and Muscular System Development and Function,Tissue Development	Morphology of skull	0.0013			ABL1,ATXN1L,BGN,CCND1,CDO1,CSF1,E2F5,EDNRA,EGFR,FGFR2,FGFR3,HDAC4,HDAC8,HSPG2,IDUA,IL17RA,LMNA,MMP14,MNT,NPR3,PBX1,PDGFRA,PEX11B,PHC1,PSEN1,PTPN9,RARA,RARB,RARG,RPS6KA3,SIK3,STAT3,SULF2,TGIF1,TP53	35
Embryonic Development,Nervous System Development and Function,Organ Development,Organismal Development,Tissue Development,Visual System Development and Function	Formation of eye	0.00132		0.626	ABL1,ADORA2A,AHI1,ALDH1A1,APP,ASXL1,AWAT2,BMP6,CCND1,CFH,DNAJC5,DNMT3A,E2F1,EGFR,ELK3,EPHX2,FGFR2,FLT4,FTO,GALNS,HES1,HES6,HIPK2,HSPG2,IDUA,INPP5E,LDLR,LHX2,LRAT,LUM,MAP3K1,Meis1,MFN2,MGAT5,NID1,PDE6C,PHC1,PITX3,PPARGC1A,PSEN1,RARA,RARB,RARG,RBP4,RENBP,ROBO2,SEMA6A,SHROOM4,SMOC1,SNAI3,SPATA7,STAT3,STK35,TGFA,TKT,TNFRSF1A,TP53,UCP2,UNC119,VEGFC	60
Organ Morphology,Reproductive System Development and Function	Morphology of labyrinthine zone of placenta	0.00135			ARAP3,ARNT,EGFR,EPN2,ERF,FGFR2,HSD17B2,ITGB3,MMP14,PRDM1,ROCK2,SOCS3,SYDE1,TGIF1,TRIP12	15
Cancer,Organismal Injury and Abnormalities	Metastasis of cells	0.00137	Increased	3.994	ADGRF5,ADORA2A,ALCAM,AMOT,ANTXR2,ARF6,ARHGAP31,ASB13,BGN,COL4A1,CTNND1,CTTN,DEPDC1,DNM2,EGFR,ENO1,EPHA1,EPHA2,F3,FBXO42,FGFR3,FLT4,FOXM1,FUT8,FYN,GGCT,GPI,HTATIP2,IRF1,JUP,KIFC1,LMNA,MPC1,MSI2,NCOA3,NFKBIA,NT5E,NTN1,PDGFRA,PDGFRB,PDLIM1,PNN,PPARGC1A,PRF1,PRRG4,PRSS8,PTBP1,RARG,RPS6KA3,SELP,SERPINF1,SIRT3,SLC16A7,SLC2A1,SMOC2,SMYD5,SOX18,STAB2,STAT3,TGFA,TMEM201,TP53,TP53BP2,VEGFC,ZNF503	65
Connective Tissue Development and Function,Tissue Morphology	Mass of connective tissue	0.0014			ANGPTL3,ANGPTL8,APOA1,ARV1,AVPR1A,AZGP1,DGKZ,DHCR24,DNMT1,E2F1,FGF21,FKBP5,G0S2,GHR,HDC,HMGB2,JUNB,LDLR,LMNA,LRRC8A,NPR3,PLIN2,PPARGC1A,PTPN1,RDH16,SBNO2,SCD,SERPINA12,SGMS1,SIK3,SREBF1,STAT3,SURF1,TKT	34
Hematological System Development and Function,Lymphoid Tissue Structure and Development,Organ Morphology,Organismal Development,Tissue Morphology	Morphology of thymus gland	0.00141			ABL1,ARHGDIA,ASXL1,BCL6,BOK,CCND1,CCND3,CDK6,DCN,E2F1,ETS1,ETS2,FADS2,HNRNPL,IRF1,KMT2E,LRRC8A,MAP3K14,PHC1,POLD1,PPARGC1A,PRF1,RARA,RARB,RARG,RECQL4,RHBDF1,SNAI3,STAT3,TNFRSF1A,TP53,TSC22D3	32
Cellular Development,Cellular Growth and Proliferation	Arrest in proliferation of tumor cell lines	0.00143			BCL6,E2F1,IRF1,KCTD11,RARB,SOCS3,STAT3	7
Cell Cycle,Embryonic Development	Arrest in G1 phase of embryonic cell lines	0.00143			CCND1,E2F1,LMNA,MCM2,MYC,RPS6KA3,TP53	7
Organ Morphology,Organismal Development,Organismal Injury and Abnormalities,Renal and Urological Disease,Renal and Urological System Development and Function	Abnormal morphology of kidney	0.00143			ABCA7,AMPD2,ARHGDIA,BCS1L,BGN,BHLHE40,CFH,DACT3,DCHS1,DCN,EGFR,ETV5,FADS2,FAM20A,FGFR2,FMN1,FYN,GHR,HP,HSD17B2,INPP5E,ITGA1,LRRC8A,MARK2,MMP14,PBX1,PDGFRB,PECAM1,PKHD1,Podxl,RARA,RARB,RARG,RERE,ROBO2,SALL1,SPRY1,STAB2,TIE1,TNFRSF1A,Tug1,XDH,ZFP36L2	43
Embryonic Development,Organismal Development,Tissue Development	Growth of embryonic tissue	0.00146		1.713	ADRA2B,APP,ASPM,BDNF,BMP6,CCND1,CNR2,DAGLA,DCT,DLGAP4,DNMT1,FGFR2,FOXF1,GALNS,GATA2,ID4,ITGA1,KAT2A,KCTD11,KDM2B,LHX2,LMNA,LMNB1,MSI2,Mup1 (includes others),MXD3,MYC,NCL,NCOA1,NCOA3,PDGFA,PSEN1,RAB23,SALL1,TGFA,TOX,TP53,VEGFC,WDR47,ZNF503	40
Nucleic Acid Metabolism,Small Molecule Biochemistry	Metabolism of nucleoside triphosphate	0.00146		1.346	ABCB1,ACO2,AMPD2,APOA1,APP,CFH,ENPP1,ENTPD2,MFN2,NT5E,PPARGC1A,PPIF,SGMS1,SOCS3,STAT3	15
Cardiovascular Disease,Organismal Injury and Abnormalities	Fibrosis of blood vessel	0.00146		-0.447	ARNT,BGN,ETS1,LDLR,PRKG1,TNFRSF1A	6
Lipid Metabolism,Molecular Transport,Small Molecule Biochemistry	Concentration of triacylglycerol	0.00148		1.188	AHSG,AMACR,ANGPTL3,ANGPTL8,APOA1,APOA2,Apoc1,ARNT,ARV1,AZGP1,BCO1,BHLHE40,CNPY2,CRP,E2F1,FADS2,FBXO42,FGF21,FKBP5,G0S2,GDF2,GHR,GOLM1,GPAM,GSK3A,HINT2,ITGA1,LDLR,LIPG,LMNA,LPCAT3,LRAT,MARK2,MIF,MMP14,MPC1,MYC,NAA40,NCEH1,PLIN2,PLVAP,PNPLA2,PPARGC1A,PRF1,PRKG1,PTPN1,SAA2-SAA4,SCD,SERPINA12,SERPINA3,SIK3,SIRT3,SREBF1,TM6SF2,TXNIP,UCP2,WDFY2,XDH,ZNF423	59
Organ Morphology	Morphology of epidermis	0.00148			ADAMTS2,AWAT2,CCND3,EGFR,ELOVL3,ETS2,FGFR2,HBEGF,JUP,LAMA3,LORICRIN,MYC,NFKBIA,NIN,PDGFA,PDGFRA,PKP1,PRDM1,PRSS8,PSEN1,RARA,RARG,RHBDF2,STAT3,TGFA,TGM1,TP53	27
Organ Morphology,Organismal Development,Renal and Urological System Development and Function	Morphology of kidney	0.00152			ABCA7,AMPD2,ARHGAP1,ARHGDIA,BCS1L,BGN,BHLHE40,CFH,DACT3,DCHS1,DCN,EGFR,ETV5,FADS2,FAM20A,FGFR2,FMN1,FYN,GHR,HP,HSD17B2,INPP5E,ITGA1,LRRC8A,MARK2,MMP14,PBX1,PDGFRB,PECAM1,PKHD1,Podxl,PPARGC1A,RARA,RARB,RARG,RDH16,RERE,ROBO2,SALL1,SIK3,SPRY1,STAB2,TIE1,TKT,TNFRSF1A,TP53,TSC22D1,Tug1,XDH,ZFP36L2	50
Cancer,Organismal Injury and Abnormalities	Cancer	0.00156	Increased	2.067	ABL1,ADGRF5,ADORA2A,AHSG,ALCAM,AMOT,ANKHD1/ANKHD1-EIF4EBP3,ANTXR2,ANXA2,APOA1,ARF6,ARHGAP31,ARHGDIA,ARHGEF17,ASB13,ASXL1,BCL6,BGN,BLM,BMP6,BUB1B,CABLES1,CC2D1A,Ccl27a,CCND1,CCND3,CDCA2,CDK5,CENPF,CHAF1B,CHD1L,CLDN5,COL4A1,CSF1,CTDSP2,CTNND1,CTTN,Cyp2b13/Cyp2b9,CYP2C18,Cyp2c54 (includes others),CYP4A11,CYP4A22,DCN,DEPDC1,DNM2,DNMT1,DNMT3A,DPYSL2,DUSP10,DUSP4,DUSP5,DUSP7,E2F1,ECM1,EDNRB,EGFR,EIF4E3…	216
Connective Tissue Development and Function,Tissue Morphology	Quantity of white adipose tissue	0.00157	Increased	2.426	ABCA7,E2F1,GHR,GPSM1,HDC,LMNA,LRRC8C,MARK2,MYC,PNPLA2,PTPN1,RHBDF1,RPS6KA3,SCD,SGMS1,SREBF2,TKT	17
Cell Death and Survival,Hematological System Development and Function	Recovery of blood platelets	0.00157			HDAC8,STAT3,TP53	3
Cellular Assembly and Organization	Quantity of heterochromatin	0.00157			LMNA,SUN1,SUN2	3
Cell Morphology,Cellular Assembly and Organization	Orientation of centrosome	0.00157			Fhod1,LMNA,MLST8	3
Cancer,Hematological Disease,Immunological Disease,Organismal Injury and Abnormalities	Lymphomagenesis of T-cell non-Hodgkin lymphoma	0.00157			MYC,PRF1,TP53	3
Developmental Disorder,Organismal Injury and Abnormalities,Skeletal and Muscular Disorders	Lordokyphosis	0.00157			ARHGAP1,LMNA,SUN1	3
Organ Morphology,Organismal Development,Organismal Injury and Abnormalities,Respiratory Disease,Respiratory System Development and Function	Lack of nasolacrimal duct	0.00157			RARA,RARB,RARG	3
Cardiovascular System Development and Function,Cellular Development,Cellular Function and Maintenance,Cellular Growth and Proliferation,Organismal Development,Tissue Development	Formation of Tip cells	0.00157			EPHX2,FLT4,VEGFC	3
Embryonic Development,Organismal Development,Tissue Development	Formation of mullerian duct	0.00157			RARA,RARB,RARG	3
Lipid Metabolism,Small Molecule Biochemistry,Vitamin and Mineral Metabolism	Formation of 9-cis-retinol	0.00157			ADH4,RDH16,Rdh7	3
Developmental Disorder,Neurological Disease,Organismal Injury and Abnormalities	Dystrophy of dendrites	0.00157			APP,CAST,PSEN1	3
Lymphoid Tissue Structure and Development,Organismal Development,Tissue Morphology	Dilation of lymph vessel	0.00157			ELK3,SPRED1,SPRED2	3
Cellular Development,Embryonic Development,Organismal Development,Tissue Development	Differentiation of hemangioblasts	0.00157			EPHB4,FLT1,HHEX	3
Embryonic Development,Organ Development,Organismal Development,Skeletal and Muscular System Development and Function,Tissue Development	Development of anterior tibial muscle	0.00157			PPARGC1A,TIE1,VEGFC	3
Digestive System Development and Function,Hepatic System Development and Function,Organ Morphology	Delay in regeneration of liver	0.00157			EGFR,LRAT,SULF2	3
Drug Metabolism,Lipid Metabolism,Molecular Transport,Small Molecule Biochemistry	Concentration of paclitaxel	0.00157			ABCB1,Slco1a1,SLCO1B3	3
Cell Death and Survival,Organismal Injury and Abnormalities	Cell death of bone marrow stromal cells	0.00157			BGN,DCN,MMP14	3
Embryonic Development,Organismal Development	Arrest in gastrulation	0.00157			ACVR1,DAB2,TJP2	3
Embryonic Development,Organ Development,Organismal Development,Respiratory System Development and Function,Tissue Development	Alveologenesis of lung	0.00159	Increased	2.121	EGFR,FGFR2,FGFR3,HBEGF,MMP14,PDGFA,PECAM1,RARB	8
Cellular Development,Cellular Growth and Proliferation,Embryonic Development,Organismal Development,Tissue Morphology	Quantity of embryonic cells	0.00165		-0.188	APP,ARNT,BDNF,EGFR,FGFR2,HSPG2,INSC,ITGA1,MFN2,PDGFA,PDGFRA,PRDM1,PSEN1,SERPINF1,SOCS3,STAT3	16
Cardiovascular System Development and Function,Organismal Development	Formation of aorta	0.0017		1.067	F3,FLT1,JUNB,NTN1	4
Cell Cycle	Cell cycle progression of brain cells	0.0017		1.067	APP,CDK5,E2F1,FOXM1	4
Developmental Disorder,Ophthalmic Disease,Organismal Injury and Abnormalities	Persistent hyperplastic primary vitreous	0.0017		-1.987	ALDH1A1,RARA,RARB,RARG	4
Dermatological Diseases and Conditions,Lipid Metabolism,Metabolic Disease,Organismal Injury and Abnormalities,Small Molecule Biochemistry	Xanthoma	0.0017			APOA1,LDLR,PLVAP,TP53	4
Digestive System Development and Function,Gastrointestinal Disease,Organ Morphology,Organismal Development,Organismal Injury and Abnormalities	Lack of salivary gland	0.0017			EDNRA,FGFR2,RARA,RARG	4
Embryonic Development,Tissue Morphology	Conformational modification of embryonic tissue	0.0017			LUZP1,RARA,RARG,TGIF1	4
Lipid Metabolism,Molecular Transport,Small Molecule Biochemistry,Vitamin and Mineral Metabolism	Abnormal quantity of retinol	0.0017			LRAT,RBP4,RDH16,SIK3	4
Cardiovascular Disease,Cardiovascular System Development and Function,Developmental Disorder,Embryonic Development,Organismal Development,Organismal Injury and Abnormalities,Tissue Morphology	Abnormal morphology of sixth branchial arch artery	0.0017			EDNRA,PLXND1,RARA,RARB,RARG	5
Cancer,Organismal Injury and Abnormalities	Metastasis of tumor cell lines	0.00172	Increased	4.434	ADGRF5,ADORA2A,ALCAM,AMOT,ANTXR2,ARF6,ASB13,BGN,COL4A1,CTNND1,CTTN,DEPDC1,DNM2,EGFR,ENO1,EPHA1,EPHA2,F3,FBXO42,FGFR3,FOXM1,FUT8,FYN,GGCT,GPI,HTATIP2,IRF1,JUP,KIFC1,LMNA,MPC1,MSI2,NCOA3,NFKBIA,NT5E,NTN1,PDGFRA,PDLIM1,PNN,PPARGC1A,PRF1,PRRG4,PRSS8,PTBP1,RARG,RPS6KA3,SELP,SERPINF1,SIRT3,SLC16A7,SLC2A1,SMOC2,SOX18,STAB2,STAT3,TMEM201,TP53,TP53BP2,VEGFC,ZNF503	60
Organismal Development,Organismal Injury and Abnormalities	Abnormal morphology of abdomen	0.00172			ABCA7,ABCB1,ABCB10,ABCD2,ABL1,AGL,AMACR,AMPD2,ANTXR2,APOA1,ARF6,ARHGDIA,AVPR1A,AZGP1,BAK1,BCL6,BCS1L,BDNF,BGN,BHLHE40,CABLES1,CCBE1,CCL25,CCND1,CCR9,CCS,CDK6,CFH,CSF1,DACT3,DCHS1,DCN,E2F1,EDNRB,EGFR,ETS1,ETV5,FADS2,FAM20A,FGFR2,FMN1,FOXM1,FYN,FZD1,GATA2,GGCT,GHR,GJB1,GRK2,GSK3A,HES1,HHEX,HINT2,HMGA1,HP,HSD17B2,HSPG2,HYAL1,INPP5E,IRF1,ITGA1,ITGB3,JUP,KDM3B,KLK3,KMT2E,LAG3,LAMA3,LDLR,LHX2,LMNA,LRRC…	139
Cell Death and Survival,Organismal Injury and Abnormalities	Cell death of endothelial cells	0.00175		-0.543	ABL1,APP,BDNF,FLT4,MIF,MYC,NFKBIA,PDGFRB,PECAM1,RGS5,SEMA6A,SERPINF1,STAT3,TICAM1,TNFRSF1A,TP53	16
Ophthalmic Disease,Organismal Development,Organismal Injury and Abnormalities	Abnormal morphology of eyelid	0.00178			ALDH1A1,AWAT2,CDO1,EGFR,FGFR2,RARA,RARB,RARG,SCD,TGFA	10
Digestive System Development and Function,Gastrointestinal Disease,Organ Morphology,Organismal Development,Organismal Injury and Abnormalities	Abnormal morphology of submandibular gland	0.00179			E2F1,EDNRA,FGFR2,RARA,RARG	5
Embryonic Development,Tissue Morphology	Quantity of embryonic tissue	0.00182		0.244	APP,ARNT,BDNF,EDNRB,EGFR,FGFR2,HES1,HSPG2,INSC,ITGA1,LMNB1,MFN2,Nes,PDGFA,PDGFRA,PRDM1,PSEN1,RARA,RARB,SERPINF1,SOCS3,TP53	22
Cancer	Cell transformation	0.00183	Increased	2.801	ABL1,ADGRF5,ADORA2A,ALCAM,AMOT,ANTXR2,ARF6,ARHGAP31,ASAP1,ASB13,ATAD2,BAK1,BCL6,BCL6B,BGN,BLM,BUB1B,CAST,Ccl27a,CCND1,CCND3,CDCA2,CDK6,CENPF,CHAF1B,CNDP2,COL4A1,CSF1,CTDSP2,CTNND1,CTTN,DCN,DEPDC1,DFFA,DNM2,DNMT1,DOT1L,DUSP10,DUSP4,DUSP5,DUSP7,DYNLL1,E2F1,ECM1,EGFR,EIF4E3,ENO1,EPHA1,EPHA2,ESPL1,ETS1,F3,FBXL8,FBXO42,FGFR2,FGFR3,FLT1,FLT4,FOXF1,FOXM1,FUT8,FYN,FZD6,G0S2,GGCT,GHR,GPI,HES1,HMGA1,HMGB2,…	164
Lipid Metabolism,Small Molecule Biochemistry	Metabolism of phospholipid	0.00183		1.706	ABHD3,ADGRF5,AGPAT1,APOA1,CHPT1,DGKE,DGKZ,G0S2,GPAM,GPAT3,INPP5E,LRAT,NCEH1,PDGFRB,PEDS1,PEX11B,PIGO,PIK3C2G,PIP5K1C,Plpp1,RAB35,SGMS1,SMPD4,SOCS3,VAC14	25
Organismal Development	Size of body	0.00186	Increased	6.891	ABL1,ADGRF5,AHI1,Airn,ANGPTL3,ANXA2,APP,ARHGAP1,ATXN1L,BCL6,BDNF,BGN,CAMK2B,CC2D1A,CCND1,CCND3,CDK6,CDO1,CFL2,CHST14,CNPY2,CPB2,CSF1,DACT3,DCN,DNAJC5,DNMT3A,E2F1,EDNRB,EGFR,EPS15L1,ETS1,ETV5,F3,FADS2,FGF21,FGFR2,FGFR3,FTO,FYN,G0S2,GHR,GJB1,GLG1,GNPTAB,GPAM,GPSM1,HBEGF,HCN2,HDAC4,HES1,HSD17B2,HSPG2,JCAD,KDM3B,KMT2E,LAMA3,LMNA,LORICRIN,LRRC8A,LUM,MAD2L2,MARK2,MBNL2,MEX3B,MMP14,MNT,MSRB1,MYC,NCOA3,N…	123
Cellular Development,Embryonic Development,Organismal Development,Tissue Development	Differentiation of mesenchymal stem cells	0.00186		-0.651	BDNF,CCAR1,GATA2,SCD,ST13,TP53,TSC22D3	7
Cellular Movement,Hair and Skin Development and Function	Migration of keratinocytes	0.00187	Increased	2.535	ARF6,EGFR,ELMO2,HBEGF,MAP4K4,MGAT5,MYC,RHBDF2,SLC2A1,STAT3,TGFA	11
Cardiovascular Disease,Cardiovascular System Development and Function,Organismal Development,Organismal Injury and Abnormalities,Tissue Morphology	Abnormal morphology of endothelial tissue	0.00188			ARHGDIA,ELK3,FLT1,Gulo,PDGFRB,PLVAP,PSEN1,PTPRJ,RASIP1,S1PR3,SELP,TIE1	12
Carbohydrate Metabolism,Lipid Metabolism,Small Molecule Biochemistry	Synthesis of phosphatidylinositol	0.00193		1.387	DGKE,INPP5E,PDGFRB,PIGO,PIK3C2G,PIP5K1C,RAB35,SOCS3,VAC14	9
Cell Death and Survival,Neurological Disease,Organismal Injury and Abnormalities	Necrosis of brain	0.00193		-0.249	ADORA1,APP,BAK1,BDNF,CAST,CDK5,E2F1,GRK2,HBEGF,HSPB1,INPP5A,MIF,NFKBIA,NTN1,PPARGC1A,PRF1,PSEN1,SERPINA3,SLC25A12,SLC25A38,SLC8B1,TICAM1,TNFRSF1A,TP53,TRPM4,UCP2	26
Endocrine System Development and Function	Insulin sensitivity index	0.00193		-1.066	ANGPTL3,HBEGF,MARK2,MGAT5,PTPN1,RBP4,SERPINA12,SOCS3,SURF1	9
Hair and Skin Development and Function	Barrier function of skin	0.00193			ELOVL1,ELOVL3,JUP,LORICRIN,NIN,PKP1,RARG,TGM1,TNFRSF1A	9
Organismal Injury and Abnormalities,Tissue Morphology	Size of lesion	0.00195			ABCC9,ADORA2A,APOA1,APP,BAK1,BDNF,CNR2,CPB2,CRP,CSF1,CYP2C8,CYP2J2,DFFA,DUSP6,E2F1,EGFR,EPHA2,EPHX2,ETS2,FLT1,FOXM1,FTO,GLO1,GSDMD,HLA-A,HMGCS1,IRF1,ISLR,ITGA1,ITGB3,JUNB,LDLR,LRRC32,MGAT5,MIF,MMP14,MYC,NDFIP1,NFKBIA,NOX4,NT5E,NTN1,OLFM1,PPARGC1A,PPIF,PRF1,PRKG1,PSEN1,SAA1,SELP,SERPING1,SHROOM4,SIRT3,SLC16A7,SOCS3,STAT3,SULF2,TGFA,TICAM1,TNFRSF1A,TP53,UCP2,VEGFC	63
Digestive System Development and Function,Hepatic System Development and Function,Organ Morphology,Organismal Development	Morphology of liver	0.00196			ABCB10,ABL1,AGL,AMACR,ANGPTL3,APOA1,ARF6,ARHGAP1,ARHGAP31,ARNT,CCBE1,CCND1,CSF1,EGFR,FADS2,FGF21,FOXM1,G0S2,GHR,GJB1,GPAT3,HHEX,HINT2,HSPG2,HYAL1,IDUA,JUNB,JUP,LDLR,LHX2,LMNA,LRRC8C,MAPK6,MIF,MLXIP,MNT,MYC,NFE2L1,PKHD1,PNPLA2,PPARGC1A,RDH16,SERPINA12,SIK3,SMAP1,SOCS3,SREBF1,TGFA,TKT,TNFRSF1A,TP53,UACA,WDFY2,ZFP36L2	54
Developmental Disorder,Embryonic Development,Organismal Development,Organismal Injury and Abnormalities,Tissue Morphology	Abnormal morphology of embryonic tissue	0.00197			ABL1,ACVR1,ALDH1A1,AMOT,ANKRD17,ARAP3,ARHGEF7,ARID3B,ARNT,BDNF,BMP10,CDK5,CSF1,DAB2,DNMT1,DOT1L,DVL2,EDNRA,EGFR,EPN2,EPS15L1,ERF,ETS2,F3,FGFR2,FOXF1,GADD45GIP1,GATA2,GRK2,HES1,HHEX,HSD17B7,ITGB3,JUP,KAT2A,KIAA0586,LHX2,MAP4K4,MAPK8IP3,MFN2,MMP14,MNT,MYC,NFE2L1,NOC3L,NTN1,OFD1,OLFM1,PBX1,PDGFRA,PDGFRB,PHC1,PICALM,PLXND1,PRDM1,PSEN1,PTPRJ,PXN,RAPGEF2,RARA,RARB,RARG,RASIP1,RPS6KA3,SALL1,SERPINE2,SMU…	82
Lipid Metabolism,Molecular Transport,Nucleic Acid Metabolism,Small Molecule Biochemistry	Concentration of acyl-coenzyme A	0.00198		0.104	CS,GPAM,MLYCD,MYC,PNPLA2,PPARGC1A,SCD,SREBF1	8
Cardiovascular Disease,Cardiovascular System Development and Function,Organ Morphology,Organismal Development,Organismal Injury and Abnormalities	Abnormal morphology of heart	0.00198			ABL1,ADAMTS2,ADCY5,ADORA1,ADORA2A,ADRA2B,ANGPTL8,ANKRD17,ARID3B,BCL6,BGN,BMP10,CARD6,CAST,CCND1,CCND3,CDK6,CSRP3,CYP2J2,DCHS1,DOT1L,DUSP10,DVL2,EDNRA,EGFR,EPN2,F3,FLT1,FOXM1,GAS2L3,GATA2,GBE1,GRK2,HBEGF,HDC,HHEX,HSD17B7,HSPG2,IDUA,IKBKE,IL17RA,IRF1,ITGB3,JUP,KLK3,LMNA,LUM,LY6E,MAP3K1,MBNL2,MKNK1,MMP14,MNT,MYC,MYZAP,NFKBIA,NOX4,NPR3,NT5E,PBX1,PDE5A,PDGFA,PHC1,PLXND1,PNPLA2,PPARGC1A,PRKG1,PSEN1,PTP…	91
Cellular Movement,Embryonic Development,Nervous System Development and Function	Migration of neuroblasts	0.002		1.02	BDNF,CDK5,CNR2,DOCK7,EDNRB,OPHN1	6
Organismal Injury and Abnormalities,Renal and Urological Disease,Renal and Urological System Development and Function	Abnormal morphology of urinary system	0.002			ABCA7,AMPD2,ARHGDIA,BCS1L,BGN,BHLHE40,CFH,DACT3,DCHS1,DCN,EGFR,ETV5,FADS2,FAM20A,FGFR2,FMN1,FYN,GHR,HP,HSD17B2,INPP5E,ITGA1,LRRC8A,MARK2,MMP14,PBX1,PDGFRA,PDGFRB,PECAM1,PKHD1,Podxl,RARA,RARB,RARG,RERE,ROBO2,SALL1,SLC3A1,SPRY1,STAB2,TIE1,TNFRSF1A,Tug1,XDH,ZFP36L2	45
Auditory and Vestibular System Development and Function,Auditory Disease,Organ Morphology,Organismal Development,Organismal Injury and Abnormalities	Abnormal morphology of external ear	0.002			CDO1,EDNRA,EGFR,PBX1,RARA,RARG	6
Cancer,Organismal Injury and Abnormalities	Metastasis	0.00208	Increased	3.914	ADGRF5,ADORA2A,AHSG,ALCAM,AMOT,ANTXR2,ANXA2,APOA1,ARF6,ARHGAP31,ARHGEF17,ASB13,BGN,CDK5,CHD1L,COL4A1,CSF1,CTNND1,CTTN,CYP4A11,DEPDC1,DNM2,DNMT1,DPYSL2,E2F1,EDNRB,EGFR,ENO1,EPHA1,EPHA2,ESPL1,F3,FAM120A,FBXO42,FGFR2,FGFR3,FLT1,FLT4,FOXM1,FTO,FUT8,FYN,GGCT,GPI,HIC1,HMGA1,HTATIP2,IKBKE,IRF1,ITGB3,JUP,KIFC1,LMNA,LRRC32,MAFF,MMP14,MPC1,MSI2,MYC,MYO1C,NCOA3,NFKBIA,NT5E,NTN1,OTUD3,PDGFRA,PDGFRB,PDLIM1,PE…	99
Lipid Metabolism,Small Molecule Biochemistry,Vitamin and Mineral Metabolism	Homeostasis of cholesterol	0.00208			AMPD2,ANGPTL3,APOA2,Apoc1,CYP7B1,EPHX2,LDLR,LIPG,NCEH1,NCOA1,NFE2L1,SAA1,SCD,SREBF2,WASHC5	15
Cancer,Embryonic Development	Transformation of embryonic cell lines	0.0021		0.179	BAK1,BCL6,CCND3,CDK6,DYNLL1,EGFR,FGFR2,FYN,G0S2,MYC,PDGFRA,PSEN1,TP53	13
Cell-To-Cell Signaling and Interaction	Binding of connective tissue cells	0.00211		-0.51	ANXA2,ARHGAP1,ATAT1,BGN,CCND1,CSF1,DCN,DNM2,FGF21,ITGB3,JUP,LDLR,MAP3K1,MGAT5,NTN1,PTPRJ,SBNO2,VEGFC,ZYX	19
Cell Death and Survival,Organismal Injury and Abnormalities	Cell death of intestinal epithelial cells	0.00212		0.152	ANG,BLM,DFFA,EGFR,GSDMD,MAD2L2,RNF186,TICAM1,TNFRSF1A,TP53	10
Amino Acid Metabolism,Post-Translational Modification,Small Molecule Biochemistry	Phosphorylation of L-tyrosine	0.00215		1.89	ABL1,DYRK3,EGFR,FGFR3,FYN,GHR,HBEGF,LONP1,MIF,MLST8,NCL,PDGFA,PDGFRA,PDGFRB,PTPRJ,PXN,TGFA,TP53	18
Lipid Metabolism,Molecular Transport,Small Molecule Biochemistry	Quantity of steroid	0.00219		-0.687	ABCA7,ADGRF5,AMACR,ANGPTL3,APOA1,APOA2,Apoc1,APP,ARHGDIA,ARNT,ARV1,ATP1A1,AVPR1A,BCO1,BDNF,CNR2,CRP,CSF1,Cyp2j5,DHCR24,EDNRB,EGFR,EPB41,EPHX2,FGF21,GHR,Gm35986,GNPTAB,GOLM1,GPAM,GPAT3,GSK3A,Gulo,HINT2,ITGB3,KDM3B,LDLR,LIPG,LPCAT3,MARK2,MIF,MMP14,MPC1,NCEH1,NCOA1,P2RY2,PLIN2,PLVAP,PNPLA2,PPARGC1A,PSEN1,PTGFR,PTPN1,ROCK2,SAA1,SCD,SERPINA12,SIK3,SIRT3,SLC2A8,SLCO1B3,SPRED2,SRD5A1,SREBF1,SREBF2,STAT3…	76
Connective Tissue Development and Function,Tissue Morphology	Quantity of connective tissue cells	0.00225		1.275	ADORA2A,APP,ARHGAP1,BGN,CSF1,DCN,DGKZ,EGFR,FGFR2,FGFR3,GATA2,HDC,HIPK2,HP,HSPG2,IDH2,IDUA,IL17RA,ITGB3,JAM2,JUNB,KLF10,MIF,MMP14,NPR3,NT5E,PDGFRB,PIP5K1C,PLEKHM1,PRDM1,RARB,RGS5,ROCK2,SCD,SIK3,SIRT3,SLC2A1,TOB1,TP53,TSC22D3,ZNF384	41
Cellular Development,Cellular Growth and Proliferation,Nervous System Development and Function,Tissue Development	Growth of neurites	0.00225		1.094	ALCAM,Aldh1a7,APP,BDNF,CABLES1,CAMK2B,CCDC120,CDK5,CNPY2,CSF1,DHCR24,DPYSL2,DUSP10,E2F1,FGFR2,FGFR3,FLT1,HMGCS1,LIFR,LMNB1,MYC,NFKBIA,NTN1,NUDT7,P2RY2,PDP1,PLXNA1,PLXNA3,PSEN1,RHOQ,ROCK2,SEMA6A,SERPINE2,SPRR1A,SRGAP2,STAT3,TGIF1,TP53	38
Cell Morphology,Connective Tissue Development and Function	Morphology of fibroblast cell lines	0.00225			Bc1,CTTN,DGKZ,ECM1,EGFR,ENPP1,FGFR3,FYN,GATA2,KDM2B,LMNB1,NOX4,PSEN1,PTBP1,STAT3,TP53	16
Cardiovascular Disease,Cardiovascular System Development and Function,Organ Morphology,Organismal Development,Organismal Injury and Abnormalities	Mass of left ventricle	0.00233			Cyp2j5,FITM1,GSK3A,IDUA,ITGB3,KLK3,PDE5A,PNPLA2,PPARGC1A,PRKG1	10
Cardiovascular System Development and Function,Organ Development	Function of left ventricle	0.00238		0.478	ABCC9,BGN,CSF1,CSRP3,LDLR,SLC2A1,TP53	7
Connective Tissue Development and Function,Connective Tissue Disorders,Organ Morphology,Organismal Development,Organismal Injury and Abnormalities,Skeletal and Muscular Disorders,Skeletal and Muscular System Development and Function,Tissue Development	Abnormal morphology of occipital bone	0.00238			HSPG2,IDUA,MNT,PHC1,RARA,RARB,RARG	7
Cardiovascular System Development and Function,Embryonic Development,Hematological System Development and Function,Lymphoid Tissue Structure and Development,Organ Development,Organismal Development,Tissue Development	Development of lymphatics	0.00244			BMP10,CCBE1,FGFR3,FLT4,GDF2,HEG1,SOX18,TMEM204,VEGFC	9
Nutritional Disease,Organismal Injury and Abnormalities	Obesity	0.00246	Increased	2.974	AHSG,APP,ARNT,ARV1,AVPR1A,BDNF,CCND1,CCND3,CERS6,CNPY2,CNR2,DNMT1,EGFR,FBXO42,FGF21,FLT1,FOXM1,FTO,G0S2,GADD45GIP1,GHR,GPAT3,HBEGF,HDC,HMGA1,ITGB3,LDLR,LPIN2,LRRC8C,MARK2,MMP14,MYC,NCOA1,NEK2,NTN1,PLIN2,PNPLA2,PPARGC1A,PRKAB2,PTPN1,RETSAT,ROCK2,RPS6KA3,SAMD4A,SCD,SERPINF1,SIK3,SIRT3,SOCS3,STAT3,TNFRSF1A,TP53,TXNIP,UCP2,XDH	55
Cancer,Organismal Injury and Abnormalities	Invasive tumor	0.00249	Increased	4.071	ADGRF5,ADORA2A,AHSG,ALCAM,AMOT,ANTXR2,ANXA2,APOA1,ARF6,ARHGAP31,ARHGEF17,ASB13,BGN,CCND1,CDK5,CHD1L,COL4A1,CSF1,CTNND1,CTTN,CYP4A11,DEPDC1,DNM2,DNMT1,DPYSL2,E2F1,EDNRB,EGFR,ENO1,EPHA1,EPHA2,ESPL1,F3,FAM120A,FBXO42,FGFR2,FGFR3,FLT1,FLT4,FOXM1,FTO,FUT8,FYN,GGCT,GPI,HIC1,HMGA1,HTATIP2,IKBKE,IRF1,ITGB3,JUP,KIFC1,LMNA,LRRC32,MAFF,MMP14,MPC1,MSI2,MYC,MYO1C,NCOA3,NFKBIA,NT5E,NTN1,OTUD3,PDGFRA,PDGFRB,PDL…	101
Cellular Movement	Invasion of fibroblast cell lines	0.00249		0.262	CTNND1,CTTN,EGFR,FOXM1,JUP,NTN1,PPIF,RND3,SLC17A3,STAT3,TMEM176B,TP53	12
Protein Synthesis	Quantity of TNF in blood	0.00253		-0.641	F3,IFI16,LDLR,Mbl1,MIF,PRF1,RHBDF2,RPS6KA4,SGMS1,SIRT3,TICAM1,TNFRSF1A,TP53,TRIM8,WWP2	15
Connective Tissue Disorders,Organismal Injury and Abnormalities	Edema of connective tissue	0.00254		-1.893	ABL1,EDNRA,GRK2,HHEX,KIAA0586,MYC,PDGFRA,RASIP1,SPRED1,SPRED2,TBX2	11
Renal and Urological System Development and Function	Morphology of urinary system	0.00255			ABCA7,AMPD2,ARHGAP1,ARHGDIA,BCS1L,BGN,BHLHE40,CFH,DACT3,DCHS1,DCN,EGFR,ETV5,FADS2,FAM20A,FGFR2,FMN1,FYN,GHR,HP,HSD17B2,INPP5E,ITGA1,LRRC8A,MARK2,MMP14,PBX1,PDGFRA,PDGFRB,PECAM1,PKHD1,Podxl,PPARGC1A,RARA,RARB,RARG,RDH16,RERE,ROBO2,SALL1,SIK3,SLC3A1,SPRY1,STAB2,TIE1,TKT,TNFRSF1A,TP53,TSC22D1,Tug1,XDH,ZFP36L2	52
Connective Tissue Development and Function,Hematological System Development and Function,Hematopoiesis,Organismal Development,Tissue Morphology	Quantity of red blood cells	0.00258		0.267	BCL6B,CCBE1,CCND1,CCND3,CDK6,GGCT,Gulo,IDH2,ITGB3,KMT2E,LDLR,MAFK,NFE2L1,NPR3,PBX1,PDGFRB,PICALM,PRF1,PRKG1,RAPGEF2,SMAP1,SOCS3,TNFRSF1A,TP53,TSPAN33,ZFP36L2	26
Cardiovascular System Development and Function,Embryonic Development,Organ Development,Organismal Development,Tissue Development	Formation of heart ventricle	0.0026			ACVR1,DCHS1,DNM2,EMILIN1,FLT1,FZD1,GRK2,HEG1,HES1,HHEX,LUZP1,PDGFA,PRDM1,ROBO2,SALL1,SMYD1,TBX20,TIE1,TNFRSF1A	19
Cell-To-Cell Signaling and Interaction,Nervous System Development and Function	Firing of brain cells	0.00261			APP,BDNF,CSF1,INPP5A,RBFOX2	5
Cell Death and Survival,Nervous System Development and Function,Organismal Injury and Abnormalities	Cell viability of hippocampal neurons	0.00261			APP,BDNF,CC2D1A,PACS2,TP53	5
Lipid Metabolism,Small Molecule Biochemistry,Vitamin and Mineral Metabolism	Metabolism of sterol	0.00262		0.625	APOA1,APOA2,Apoc1,APP,CYP39A1,DHCR24,ENPP1,HSD17B7,LDLR,LPCAT3,NSDHL,SAA1,SREBF1,TM7SF2,TP53	15
Cell Death and Survival,Neurological Disease,Organismal Injury and Abnormalities	Cell death of cortical neurons	0.00264		-0.272	ADORA1,APP,BAK1,BDNF,CAST,CDK5,E2F1,HSPB1,MIF,NFKBIA,NTN1,PSEN1,SERPINA3,SLC25A12,SLC25A38,TICAM1,TNFRSF1A,TP53	18
Embryonic Development,Organ Development,Organismal Development,Renal and Urological System Development and Function,Tissue Development	Formation of kidney	0.00265		1.901	AMPD2,ARHGAP1,ASXL1,BDNF,BMP6,CENPF,CFH,CNR2,CTNND1,DCHS1,EDNRA,ENPP1,ETV5,FGF21,FGFR2,FLT1,FUZ,GHR,HSD17B2,ITGA1,LRRC8A,MMP14,MYC,NID1,PBX1,PDGFRB,PKHD1,Podxl,PPARGC1A,RARA,RARB,RDH16,ROBO2,RRAS,SALL1,SIK3,SPRY1,SREBF1,SULF2,TKT,TP53,TSC22D1,TSHZ3,Tug1,XDH	45
Developmental Disorder,Organismal Injury and Abnormalities	Midline defect	0.00267	Decreased	-4.089	ALDH1A1,ASXL1,DVL2,EDNRA,EGFR,FGFR2,FUZ,HDAC4,HDAC8,HES1,HHEX,HIPK2,HSD17B2,HSPG2,INPP5E,KAT2A,Meis1,MMP14,MNT,MTHFD1L,PBX1,PDGFA,PDGFRA,PHC1,PLXND1,PSEN1,PTPN9,RAPGEF2,RARA,RARB,RARG,RECQL4,RERE,SEC24B,SMURF1,TEAD1,TGFA,TGIF1,TP53	39
Developmental Disorder,Embryonic Development,Organismal Development,Organismal Injury and Abnormalities,Tissue Morphology	Abnormal morphology of embryo	0.0027			ABL1,ACVR1,ALDH1A1,AMOT,ANKRD17,ARAP3,ARHGEF7,ARID3B,ARNT,BDNF,BMP10,CDK5,CSF1,DAB2,DNMT1,DOT1L,DVL2,EDNRA,EGFR,EPN2,EPS15L1,ERF,ESPL1,ETS2,F3,FGFR2,FOXF1,GADD45GIP1,GATA2,GRK2,HES1,HHEX,HSD17B7,ITGB3,JUP,KAT2A,KIAA0586,LHX2,MAP4K4,MAPK8IP3,MFN2,MMP14,MNT,MYC,NFE2L1,NOC3L,NTN1,OFD1,OLFM1,PBX1,PDGFRA,PDGFRB,PHC1,PICALM,PLXND1,PRDM1,PSEN1,PTPRJ,PXN,RAPGEF2,RARA,RARB,RARG,RASIP1,RPS6KA3,SALL1,SERPIN…	83
Organ Morphology,Organismal Injury and Abnormalities,Reproductive System Development and Function,Reproductive System Disease	Abnormal morphology of labyrinthine zone of placenta	0.00271			ARAP3,ARNT,EGFR,EPN2,ERF,FGFR2,HSD17B2,ITGB3,MMP14,PRDM1,SOCS3,SYDE1,TGIF1,TRIP12	14
Embryonic Development,Organismal Development	Development of body trunk	0.00272	Increased	3.78	ABL1,ACVR1,ADAMTS2,ADGRF5,ADRA2B,AHI1,ALDH1A1,Aldh1a7,AMPD2,ANKRD17,AP1B1,APOA1,ARF6,ARHGAP1,ARID3B,ASXL1,ATXN1L,BAK1,BDNF,BMP10,BMP5,BMP6,CCBE1,CCND1,CCND3,CCR9,CENPF,CFH,CFL2,CNMD,CNR2,CSF1,CSRP3,CTNND1,DCHS1,DNM2,DNMT3A,DUSP6,DVL2,EDNRA,EDNRB,EGFR,ELK3,EMILIN1,ENPP1,EPHB4,ETS1,ETV5,FADS2,FAM20A,FGF21,FGFR2,FGFR3,FLT1,FLT4,FOXF1,FOXM1,FUT8,FUZ,FZD1,GAS2L3,GHR,GRK2,GSK3A,HBEGF,HEG1,HES1,HHEX,HPS…	161
Developmental Disorder,Organismal Injury and Abnormalities	Aplasia	0.00277	Decreased	-2.55	ABL1,APP,ARHGAP1,ARHGDIA,BAK1,BCL6,CDK6,ETV5,FGFR2,FMN1,HES1,HHEX,KMT2E,LHX2,MAD2L2,MAP3K14,MYC,PBX1,PIK3AP1,PRF1,RARA,RARB,RARG,RERE,RPS6KA4,SALL1,SPRY1,TGFBI,TOX,TP53,ZNF423	31
Cardiovascular System Development and Function,Tissue Morphology	Permeability of vasculature	0.00278		-1.856	ADORA1,ADORA2A,ANKRD17,CNR2,CTTN,EPHA1,FLT1,GRK2,Gulo,MIF,NT5E,PECAM1,PLVAP,PRKG1,SERPINF1,SERPING1,STAT3,SYDE1,TRPM4,UCP2,VEGFC	21
Cellular Development,Cellular Growth and Proliferation	Proliferation of stem cells	0.00279		1.541	AGO3,AGO4,ATXN1L,CCND1,CCND3,CSF1,DAB2,DNMT1,EGFR,ESPL1,FGFR2,FOXM1,GATA2,HMGA1,HMGB2,ITGA1,JUNB,KAT2A,MAP3K1,MKI67,MSI2,MYC,NCOA3,PBX1,PIK3AP1,RAD50,RARB,RARG,RHBDF2,SETD7,SOCS3,SOX18,STAT3,TP53,TRIP12,VEGFC	36
Free Radical Scavenging,Molecular Transport	Quantity of superoxide	0.00279		-0.7	APP,C6,GLO1,LDLR,NOX4,TNFRSF1A,TP53,UCP2,XDH	9
Lipid Metabolism,Small Molecule Biochemistry,Vitamin and Mineral Metabolism	Synthesis of terpenoid	0.00283		0.767	ADH4,ALDH1A1,APOA1,ARMC5,ATP1A1,BCO1,CSF1,CYP39A1,CYP7B1,DHCR24,EGFR,HDC,HSD17B7,LDLR,LPCAT3,LRAT,NSDHL,RDH16,Rdh7,SCD,SRD5A1,SREBF1,SREBF2,TM7SF2,TNFRSF1A,TP53	26
Organismal Development,Renal and Urological System Development and Function	Development of urinary tract	0.00285		1.901	AMPD2,ARHGAP1,ASXL1,BDNF,BMP6,CENPF,CFH,CNR2,CTNND1,DCHS1,EDNRA,ENPP1,ETV5,FGF21,FGFR2,FLT1,FUZ,GHR,HSD17B2,ITGA1,LRRC8A,MMP14,MYC,NID1,PBX1,PDGFRB,PKHD1,Podxl,PPARGC1A,RARA,RARB,RBP4,RDH16,ROBO2,RRAS,SALL1,SIK3,SPRY1,SREBF1,SULF2,TKT,TP53,TSC22D1,TSHZ3,Tug1,XDH	46
Developmental Disorder,Organismal Injury and Abnormalities,Tissue Morphology	Abnormal morphology of allantois	0.00285			ACVR1,ARHGEF7,Bmp8b,DAB2,ERF,FGFR2,FOXF1,PXN,RAPGEF2,RASIP1,RTEL1,TEAD1,TP53	13
Lymphoid Tissue Structure and Development,Organismal Development,Tissue Morphology	Quantity of lymph vessel	0.00288		0.152	CCBE1,FLT4,SPRED1,SPRED2	4
Cardiovascular System Development and Function,Cell-To-Cell Signaling and Interaction	Binding of endothelial cell lines	0.00288		0	CNR2,DCN,ETS1,LIPG	4
Cancer,Organismal Injury and Abnormalities	Transformation of hematopoietic stem cells	0.00288			CCND3,FBXL8,Meis1,PBX1	4
Cell-To-Cell Signaling and Interaction,Cellular Growth and Proliferation,Connective Tissue Development and Function	Stimulation of fibroblast cell lines	0.00288			CCND1,CCND3,CSF1,MYC	4
Carbohydrate Metabolism,Nucleic Acid Metabolism	Pentose shunt	0.00288			APP,RBKS,RPE,TKT	4
Lipid Metabolism,Small Molecule Biochemistry,Vitamin and Mineral Metabolism	Metabolism of bile acid	0.00288			ARV1,BAAT,SLC27A5,Sult2a8	4
Cell Cycle	Interkinetic nuclear migration	0.00288			DOCK7,FOXM1,HHEX,PCM1	4
Infectious Diseases,Organismal Injury and Abnormalities	Experimentally induced sepsis	0.00288			HIPK2,HLA-A,SOCS3,STAT3	4
Carbohydrate Metabolism,Small Molecule Biochemistry	Catabolism of chondroitin sulfate	0.00288			GALNS,GUSB,HYAL1,IDUA	4
Cellular Assembly and Organization	Acidification of lysosome	0.00288			APP,ATP6V0A1,CSF1,PSEN1	4
Developmental Disorder,Embryonic Development,Organismal Development,Organismal Injury and Abnormalities,Tissue Morphology	Abnormal morphology of nephrogenic zone	0.00288			PBX1,RARA,RARB,SPRY1	4
Cardiovascular System Development and Function,Tissue Morphology	Permeability of blood vessel	0.00292		-1.91	ADORA2A,ANKRD17,CNR2,CTTN,EPHA1,FLT1,GRK2,Gulo,MIF,NT5E,PECAM1,PLVAP,PRKG1,SERPING1,STAT3,SYDE1,TRPM4,UCP2,VEGFC	19
Cardiovascular Disease,Developmental Disorder,Hereditary Disorder,Organismal Injury and Abnormalities	Double outlet right ventricle	0.00293			DVL2,EDNRA,HHEX,Meis1,PBX1,PSEN1,RARA,RARG,RERE,TP53	10
Cellular Growth and Proliferation	Arrest in proliferation of cells	0.00294			ABL1,BCL6,CCND1,CDK6,E2F1,EGFR,IRF1,ITGB3,KCTD11,MYC,NFKBIA,RARB,RARG,SOCS3,STAT3,TP53	16
Cellular Development,Cellular Growth and Proliferation	Proliferation of neuroblastoma cell lines	0.00299		0.842	ARF6,E2F1,FYN,GATA2,KCTD11,PPARGC1A,PRKCSH,STAT3	8
Cell Death and Survival,Embryonic Development	Apoptosis of embryonic stem cells	0.00299		-0.231	AGO3,AGO4,DNMT3A,ETS1,HMGA1,MAP3K1,SLC2A1,TP53	8
Cancer,Organismal Injury and Abnormalities	Neoplasia of tumor cell lines	0.003	Increased	4.543	ADGRF5,ADORA2A,ALCAM,AMOT,ANTXR2,ARF6,ASB13,BCL6B,BGN,CCND1,CNDP2,COL4A1,CTNND1,CTTN,DEPDC1,DNM2,EGFR,ENO1,EPHA1,EPHA2,F3,FBXO42,FGFR3,FOXF1,FOXM1,FUT8,FYN,FZD6,GGCT,GPI,HTATIP2,IRF1,JUP,KIFC1,LMNA,MGAT5,MPC1,MSI2,MT-RNR2,MYC,NCOA3,NDUFAF3,NFKBIA,NOX4,NT5E,NTN1,PDGFRA,PDLIM1,PNN,PPARGC1A,PRF1,PRRG4,PRSS8,PTBP1,RARG,RPS6KA3,SELP,SERPINF1,SIRT3,SLC16A7,SLC2A1,SMOC2,SOX18,STAB2,STAT3,TMEM201,TP53,TP…	72
Embryonic Development,Nervous System Development and Function,Organ Development,Organismal Development	Growth of brain	0.00305		0.943	APP,BDNF,BMP6,CNR2,DLGAP4,FGFR2,FGFR3,GALNS,GATA2,KDM2B,LHX2,LMNB1,Mup1 (includes others),MYC,NTN1,PSEN1,SALL1,SLC2A8,TOX,WDR47,ZNF423,ZNF503	22
Organismal Injury and Abnormalities	Edema	0.00309	Decreased	-4.078	ABL1,ARF6,CCBE1,CCND1,CCND3,CNR2,CRP,EDNRA,EPHA2,ERF,F3,FGF21,FLT1,FLT4,FOXM1,GRK2,GSDMD,HHEX,IL17RA,KIAA0586,LDLR,LHX2,LPCAT3,MYC,NT5E,PBX1,PDGFRA,PDGFRB,PECAM1,PLVAP,Podxl,PSEN1,RASIP1,S1PR3,SELP,SLC38A3,SPRED1,SPRED2,TBX2,TIE1,VEGFC,WASF2	42
Cellular Development,Cellular Growth and Proliferation,Connective Tissue Development and Function,Hair and Skin Development and Function,Organ Development,Tissue Development	Proliferation of keratinocytes	0.00319		-0.871	BDNF,BMP6,EGFR,EPHA2,FGFR2,FYN,ITGB3,JUNB,JUP,KLF10,KLK3,MKI67,MYC,PKP1,RARG,SLC2A1,STAT3,TGFA,TICAM1,TP53	20
Neurological Disease,Organismal Injury and Abnormalities	Early-onset neurological disorder	0.00319	Decreased	-4.228	AHI1,APP,ARNT,DVL2,E2F5,EDNRB,ERF,HDAC4,HDAC8,HES1,HIPK2,HSD17B2,HSD17B7,HSPG2,INPP5E,KAT2A,KATNB1,LHX2,MTHFD1L,NTN1,PSEN1,PTPN9,RAPGEF2,RARA,RARG,RERE,SMURF1,TEAD1,TGIF1,TP53,ZNF423	31
Developmental Disorder,Organismal Injury and Abnormalities	Growth Failure	0.0032	Decreased	-5.56	AMOT,ANKRD17,ARHGAP1,ARHGEF7,ARID3B,ARNT,BCL6,BCL6B,BDNF,BLM,Bmp8b,C1GALT1C1,CCDC8,CCNC,CCND1,CFL2,COL13A1,CSF1,DACT3,Dazap1,DCHS1,DNAJC5,DNMT3A,DOT1L,EDNRB,EGFR,EPS15L1,ESPL1,ETS1,F3,FGFR2,FGFR3,FTO,FUT8,GADD45GIP1,GHR,GNPTAB,GRK2,Gulo,HSD17B2,IDUA,JUP,KAT2A,KDM3B,KMT2E,LMNA,LRRC8A,MAD2L2,MAP4K4,MAPK6,MARK2,MMP14,MSRB1,MYC,NFE2L1,NFKBIA,PDGFA,PDGFRA,PICALM,PLVAP,POLB,PSEN1,PTPN9,PTPRJ,RARA,RARB,…	86
Developmental Disorder,Neurological Disease,Organismal Injury and Abnormalities	Congenital anomaly of central nervous system	0.00323	Decreased	-4.246	AHI1,APP,ARNT,DVL2,E2F5,ERF,HDAC4,HDAC8,HES1,HIPK2,HSD17B2,HSD17B7,HSPG2,INPP5E,KAT2A,KATNB1,LHX2,MTHFD1L,NTN1,PTPN9,RAPGEF2,RARA,RARB,RARG,RERE,SMURF1,TEAD1,TGIF1,TP53,ZNF423	30
Cell Death and Survival,Organismal Injury and Abnormalities	Cell death of central nervous system cells	0.00325		0.511	ADORA1,ANG,APP,BAK1,BDNF,CAST,CDK5,E2F1,GRK2,HBEGF,HSPB1,INPP5A,MIF,NFKBIA,NTN1,PLXNA3,PPARGC1A,PSEN1,SERPINA3,SLC25A12,SLC25A38,SLC8B1,TICAM1,TNFRSF1A,TP53,TRPM4,UCP2,XDH	28
Organismal Functions	Energy expenditure	0.00325		-1.357	APP,ARV1,BCO1,CERS6,CSNK1E,DNMT1,FGF21,FKBP5,FTO,GPAT3,GPSM1,GSK3A,HDC,LPIN2,MAPK6,MARK2,MMP14,Mup1 (includes others),NCOA1,PNPLA2,PPARGC1A,PTPN1,RARB,SAMD4A,SCD,SOCS3,SREBF1,TP53	28
Embryonic Development,Nervous System Development and Function,Organ Development,Organismal Development,Tissue Development	Foliation of cerebellum	0.00331	Increased	2.219	ABL1,AHI1,CCND1,CDK5,SUN1,SUN2,TMEM176B,TP53,ZNF423	9
Organismal Injury and Abnormalities	Nodule	0.00331		-0.447	ABL1,E2F1,FGFR3,FOXM1,PPARGC1A,RAD50,STAT3,TOB1,TSC22D3	9
Hair and Skin Development and Function,Organ Morphology	Morphology of stratum corneum	0.00331			ELOVL3,JUP,LORICRIN,NFKBIA,NIN,PKP1,PRDM1,PRSS8,RARG	9
Connective Tissue Development and Function,Skeletal and Muscular System Development and Function,Tissue Development	Morphology of trabecular bone	0.00335			ALDH1A1,AVPR1A,BGN,BMP6,CNMD,CNR2,CSF1,DCN,ECM1,ENPP1,FGF21,FGFR3,FTO,GHR,IDH2,ITGB3,KLF10,MMP14,PLEKHM1,PLXNA1,PRKAB2,SBNO2,SERPINF1,SLC2A1,SMURF1,TNFRSF1A,TOB1,TP53,TSC22D3,ZNF384	30
Cardiovascular System Development and Function,Organ Development,Organ Morphology	Contractility of heart ventricle	0.00346		1.603	ADCY6,CSRP3,F3,GRK2,HBEGF,IDUA,KLK3,LMNA,MAP3K1,PNPLA2,PPARGC1A,PRKG1,RBFOX2,TXNIP	14
Gastrointestinal Disease,Organismal Injury and Abnormalities	Abnormality of submandibular gland	0.00351			E2F1,EDNRA,FGFR2,MGAT5,RARA,RARG	6
Connective Tissue Development and Function,Connective Tissue Disorders,Organ Morphology,Organismal Development,Organismal Injury and Abnormalities,Skeletal and Muscular Disorders,Skeletal and Muscular System Development and Function,Tissue Development	Abnormal morphology of sphenoid bone	0.00351			EDNRA,HSPG2,PHC1,RARA,RARB,RARG	6
Ophthalmic Disease,Organismal Development,Organismal Injury and Abnormalities	Abnormal morphology of eyelid aperture	0.00351			CDO1,RARA,RARB,RARG,SCD,TGFA	6
Cardiovascular Disease,Organismal Injury and Abnormalities	Infarction	0.00363		1.424	ABCC9,ADORA2A,APP,BAK1,BDNF,CAMK2N2,CDK5,CNR2,CSF1,CYP2C8,CYP2J2,DUSP6,EPHA2,GLO1,HLA-A,HSPB1,IRF1,LDLR,MIF,NDFIP1,NFKBIA,NOX4,NT5E,NTN1,OLFM1,PECAM1,PPIF,PRF1,SERPING1,SHROOM4,SIRT3,SLC16A7,TICAM1,TNFRSF1A,UCP2	35
Developmental Disorder,Organismal Injury and Abnormalities	Agenesis	0.00363	Decreased	-2.345	ABL1,APP,ARHGAP1,ARHGDIA,BAK1,BCL6,CDK6,ETV5,FGFR2,FMN1,HES1,HHEX,KMT2E,LHX2,MAP3K14,MYC,PBX1,PIK3AP1,PRF1,RARA,RARB,RARG,RERE,RPS6KA4,SALL1,SPRY1,TGFBI,TOX,TP53,ZNF423	30
Embryonic Development,Organismal Development,Tissue Development	Development of mesenchyme	0.00363			ALDH1A1,FGF21,FOXF1,GATA2,PBX1,RARA,RARB,TBX20	8
Gastrointestinal Disease,Hepatic System Disease,Organismal Injury and Abnormalities	Fibrosis of liver	0.00367		-0.26	BCS1L,FGFR2,HP,HSPB1,LDLR,LECT2,LHX2,MAP3K14,MIF,NFE2L1,NT5E,PDGFRB,PKHD1,PRF1,SCD,SERPINA1,SERPINA3,SIRT3,STAB2,STAT3,STK24,TNFRSF1A,TP53	23
Lipid Metabolism,Molecular Transport,Small Molecule Biochemistry	Concentration of stearic acid	0.00368		1.387	CERS4,DAGLA,MYC,PPARGC1A,SREBF1	5
Connective Tissue Development and Function,Skeletal and Muscular System Development and Function	Bone mineral density	0.00368		1.354	ALDH1A1,ARHGAP1,BCL6,BGN,BLM,CDO1,CNMD,CSF1,CYP7B1,DCN,FGFR3,FTO,GHR,GNPTAB,IDH2,IL17RA,IRF1,KLF10,LMNA,MMP14,NCOA1,PRDM1,PRKAB2,RPS6KA3,SMURF1,STAT3,TNFRSF1A,TOB1,TSC22D3	29
Cardiovascular System Development and Function,Tissue Morphology	Quantity of vascular endothelial cells	0.00368		-1.231	ALCAM,PDGFRB,PTPRJ,SPRED1,SPRED2	5
Developmental Disorder,Organismal Injury and Abnormalities	Growth failure or short stature	0.00368	Decreased	-5.404	AMOT,ANKRD17,ARHGAP1,ARHGEF7,ARID3B,ARNT,BCL6,BCL6B,BDNF,BLM,Bmp8b,C1GALT1C1,CCDC8,CCNC,CCND1,CFL2,COL13A1,CSF1,DACT3,Dazap1,DCHS1,DNAJC5,DNMT3A,DOT1L,E2F1,EDNRB,EGFR,EPS15L1,ESPL1,ETS1,F3,FGFR2,FGFR3,FTO,FUT8,GADD45GIP1,GHR,GNPTAB,GRK2,Gulo,HSD17B2,HSPG2,IDUA,JUP,KAT2A,KDM3B,KMT2E,LMNA,LRRC8A,MAD2L2,MAP4K4,MAPK6,MARK2,MMP14,MSRB1,MYC,NFE2L1,NFKBIA,PDGFA,PDGFRA,PICALM,PLVAP,POLB,PSEN1,PTPN9,PTPRJ…	89
Energy Production,Nucleic Acid Metabolism,Small Molecule Biochemistry	Metabolism of ATP	0.00368			AMPD2,CFH,ENPP1,ENTPD2,NT5E	5
Embryonic Development,Organismal Development,Skeletal and Muscular System Development and Function	Limb development	0.0037		0.39	BAK1,BCL6,DNMT3A,E2F1,ECM1,FGF21,FGFR2,FGFR3,FLT1,FMN1,FUZ,GATA2,GHR,IDUA,MAP3K20,MMP14,PBX1,PDGFA,PHC1,PPARGC1A,PRDM1,PSEN1,RAB23,RARA,RARB,RARG,SALL1,SIK3,SMOC1,SPRED2,SREBF2,STAT3,TBX2,TIE1,TP53,TRAF3IP1,TSC22D3,VEGFC	38
Connective Tissue Development and Function,Skeletal and Muscular System Development and Function	Bone mineral density of skeleton	0.0037		-0.389	ALDH1A1,BCL6,BLM,CSF1,CYP7B1,FGFR3,GHR,IL17RA,IRF1,PRDM1,STAT3,TSC22D3	12
Behavior	Spontaneous alternation behavior	0.00371			ADORA2A,APP,PSEN1	3
Embryonic Development,Organismal Development,Tissue Development	Septation of conotruncus	0.00371			HSPG2,RARA,RARB	3
Protein Synthesis	Quantity of IL-3 in blood	0.00371			IRF1,SELP,TP53	3
Cellular Development,Cellular Growth and Proliferation,Nervous System Development and Function,Tissue Development	Proliferation of sensory neurons	0.00371			BDNF,CCND1,NCL	3
Cellular Assembly and Organization	Positioning of nucleus	0.00371			Fhod1,LMNA,SUN2	3
Cell Cycle	Ploidy of chromosomes	0.00371			APP,BUB1B,TP53	3
Connective Tissue Development and Function,Connective Tissue Disorders,Organismal Development,Organismal Injury and Abnormalities,Skeletal and Muscular Disorders,Skeletal and Muscular System Development and Function,Tissue Development	Lack of skull vault	0.00371			HSPG2,RARA,RARG	3
Embryonic Development,Nervous System Development and Function,Ophthalmic Disease,Organ Development,Organ Morphology,Organismal Development,Organismal Injury and Abnormalities,Tissue Development,Visual System Development and Function	Lack of sclera	0.00371			ALDH1A1,RARB,RARG	3
Nervous System Development and Function,Neurological Disease,Ophthalmic Disease,Organismal Injury and Abnormalities	Lack of optic nerve	0.00371			GJB1,GJC2,TP53	3
Organ Morphology,Organismal Development,Organismal Injury and Abnormalities,Reproductive System Development and Function,Reproductive System Disease	Lack of cranial vagina	0.00371			RARA,RARB,RARG	3
Cancer,Immunological Disease,Organismal Injury and Abnormalities	Hyperplasia of lymph vessel	0.00371			FLT4,GDF2,TIE1	3
Cell Cycle,Connective Tissue Development and Function	Entry into cell cycle progression of fibroblast cell lines	0.00371			CCND1,MNT,MYC	3
Cellular Growth and Proliferation	Doubling time of cells	0.00371			ARHGAP1,DUSP4,TP53	3
Cellular Development,Embryonic Development,Organismal Development,Tissue Development	Differentiation of primitive endoderm	0.00371			FGFR2,RARA,RARG	3
Tissue Development	Development of stroma	0.00371			ALDH1A1,LUM,TGFA	3
Cell Morphology,Cellular Development,Connective Tissue Development and Function	Branching of fibroblast cell lines	0.00371			CTNND1,PSEN1,RND3	3
Connective Tissue Development and Function,Skeletal and Muscular System Development and Function	Bone mineral content of femur	0.00371			ALDH1A1,STAT3,TSC22D3	3
Connective Tissue Disorders,Organismal Injury and Abnormalities	Bleeding of connective tissue	0.00371			SPRED1,SPRED2,TP53	3
Cell-To-Cell Signaling and Interaction,Connective Tissue Development and Function	Binding of bone marrow stromal cells	0.00371			ANXA2,BGN,DCN	3
Digestive System Development and Function,Gastrointestinal Disease,Organismal Injury and Abnormalities	Abnormal morphology of submandibular duct	0.00371			FGFR2,RARA,RARG	3
Digestive System Development and Function,Gastrointestinal Disease,Organismal Injury and Abnormalities	Abnormal morphology of sublingual duct	0.00371			RARA,RARB,RARG	3
Cell Death and Survival,Neurological Disease,Organismal Injury and Abnormalities	Cell death of brain cells	0.00375		-0.076	ADORA1,APP,BAK1,BDNF,CAST,CDK5,E2F1,GRK2,HBEGF,HSPB1,INPP5A,MIF,NFKBIA,NTN1,PPARGC1A,PSEN1,SERPINA3,SLC25A12,SLC25A38,SLC8B1,TICAM1,TNFRSF1A,TP53,TRPM4,UCP2	25
Embryonic Development,Organ Development,Organismal Development,Tissue Development	Development of sensory organ	0.00376		0.941	ABL1,ADORA2A,AHI1,ALDH1A1,APP,ASXL1,AWAT2,BDNF,BMP5,BMP6,CCND1,CFH,DCHS1,DNAJC5,DNMT3A,DVL2,E2F1,EDNRA,EGFR,ELK3,ENPP1,EPHX2,FGFR2,FGFR3,FLT4,FTO,FZD6,GALNS,GATA2,HES1,HES6,HIPK2,HLA-A,HSPG2,IDUA,IFI16,INPP5E,LDLR,LHX2,LRAT,LUM,MAP3K1,Meis1,MFN2,MGAT5,MYC,NID1,NTN1,PDE6C,PHC1,PITX3,PPARGC1A,PSEN1,RARA,RARB,RARG,RBP4,RENBP,ROBO2,SEMA6A,SHROOM4,SMOC1,SNAI3,SPATA7,STAT3,STK35,TBX2,TGFA,TKT,TNFRSF1A,…	74
Developmental Disorder,Neurological Disease,Organismal Injury and Abnormalities	Neural tube defect	0.00388	Decreased	-3.522	ALDH1A1,DVL2,FUZ,HDAC4,HDAC8,HES1,HIPK2,HSD17B2,HSPG2,INPP5E,KAT2A,MTHFD1L,PDGFA,PDGFRA,PTPN9,RAPGEF2,RARA,RARG,SEC24B,SMURF1,TEAD1,TGIF1,TP53	23
Cell Death and Survival,Organismal Injury and Abnormalities	Apoptosis of endothelial cells	0.00389		-0.923	ABL1,BDNF,FLT4,MIF,MYC,NFKBIA,PDGFRB,PECAM1,RGS5,SERPINF1,STAT3,TICAM1,TP53	13
Organ Morphology,Reproductive System Development and Function	Morphology of placenta	0.00396			AMOT,ARAP3,ARNT,EGFR,EPN2,ERF,FGFR2,GHR,HSD17B2,ITGB3,JUP,LIFR,MMP14,MYC,NCOA1,NCOA3,PRDM1,RAPGEF2,ROCK2,RTEL1,SOCS3,SYDE1,TGIF1,TRIP12	24
Hematological System Development and Function,Lymphoid Tissue Structure and Development,Tissue Morphology	Morphology of B-cell follicle	0.00398			ARHGDIA,IL17RA,MARK2,PBX1,PICALM,SELP,SLC35C1,SNAI3,TNFRSF1A,TP53	10
Carbohydrate Metabolism,Small Molecule Biochemistry	Synthesis of D-glucose	0.004		1.745	ALDH1A1,APOA1,AVPR1A,GPAM,GRK2,HCRTR2,ITGA1,MAP3K14,Mup1 (includes others),NFYA,NFYC,PPARGC1A,SCD,SIK3,TP53	15
Lipid Metabolism,Small Molecule Biochemistry,Vitamin and Mineral Metabolism	Metabolism of cholesterol	0.004		0.625	APOA1,APOA2,Apoc1,APP,CYP39A1,DHCR24,HSD17B7,LDLR,LPCAT3,NSDHL,SAA1,SREBF1,TM7SF2,TP53	14
Respiratory System Development and Function	Respiratory system development	0.00402		1.673	ACVR1,ADAMTS2,ADGRF5,ADRA2B,ATXN1L,BMP5,CCBE1,CCND1,DCHS1,EDNRB,EGFR,ELK3,ETV5,FAM20A,FGFR2,FGFR3,FLT4,FOXF1,FOXM1,FUT8,HBEGF,HEG1,HES1,HPS1,HYAL1,LHX2,LMNB1,MAPK6,MAPK8IP3,MMP14,NOX4,PDGFA,PDGFRA,PECAM1,POLB,PPARGC1A,PSEN1,RARA,RARB,RARG,RBP4,ROCK2,SEC24B,SELP,SERPINF1,SETD7,SLC35C1,TBX2,TGFBI,TIE1,TNFRSF1A,TSHZ3	52
Gastrointestinal Disease,Organismal Injury and Abnormalities	Benign oral disorder	0.00403			ADAMTS2,APOA1,ASXL1,CRP,CSF1,EGFR,F3,FGFR2,FGFR3,GNPTAB,HP,HSPG2,IDUA,IL17RA,INPP5E,KATNB1,KIAA0586,LHX2,MMP14,MNT,NFKBIA,PBX1,PDGFA,PDGFRA,PHC1,RARA,RARG,RECQL4,SPRED1,STAT3,TGFA,TGIF1,TP53	33
Cellular Movement	Cellular infiltration	0.00416		1.171	ABCB1,ABL1,ACO2,ADORA2A,ANXA2,APOA1,APP,BDNF,BGN,BLM,CAST,CNR2,CPB2,CRP,CSF1,CTTN,CYP2C8,CYP2J2,DCN,EGFR,ENO1,EPHA2,EPHX2,ETV5,F3,FLT1,FOXM1,GAPDH,GATA2,GDF2,GJC2,GLO1,GRK2,GSDMD,HLA-A,HSPB1,HYAL1,IKBKE,IL17RA,IL1RAP,ITGB3,JUNB,LAG3,LDLR,LMNB1,LRRC32,MAP3K14,MGAT5,MIF,MMP14,NFKBIA,NOX4,NTN1,PDGFA,POLB,PRDM1,PRF1,PRKG1,PRTN3,PTPN1,RPS6KA3,SAA1,SELP,SERPINA1,SERPINA3,SERPINE2,SERPING1,SIGIRR,SOCS3,…	77
Cardiovascular System Development and Function,Cell Morphology	Branching of vasculature	0.0042		-0.086	ABL1,ADGRA2,ARAP3,EPHX2,FLT4,HSPG2,MYC,PTPRJ,S1PR3,SERPINF1,TIE1,VEGFC	12
Lipid Metabolism,Small Molecule Biochemistry	Conversion of lipid	0.0042		-0.116	ANGPTL3,APP,CYP4A11,FGFR2,Hsd3b4 (includes others),LDLR,MAP4K4,PSEN1,RDH16,SCD,SREBF1,STK24	12
Developmental Disorder,Organismal Injury and Abnormalities,Renal and Urological Disease	Hypoplasia of kidney	0.0042	Decreased	-2.745	ARHGAP1,ARHGDIA,ETV5,FMN1,MMP14,PBX1,RARA,RARB,RARG,RERE,SALL1,SPRY1	12
Nervous System Development and Function	Sensory system development	0.00421		-0.607	ABL1,ADORA2A,AHI1,ALDH1A1,APP,ASXL1,AWAT2,BDNF,BMP6,CCND1,CFH,DNAJC5,DNMT3A,DVL2,E2F1,EGFR,ELK3,EPHX2,FGFR2,FGFR3,FLT4,FTO,GALNS,HES1,HES6,HIPK2,HSPG2,IDUA,INPP5E,LDLR,LHX2,LRAT,LUM,MAP3K1,Meis1,MFN2,MGAT5,MIF,NID1,PDE6C,PHC1,PITX3,PPARGC1A,PRDM1,PSEN1,RARA,RARB,RARG,RBP4,RENBP,ROBO2,S1PR3,SEMA6A,SHROOM4,SMOC1,SNAI3,SOCS3,SPATA7,STAT3,STK35,TGFA,TKT,TNFRSF1A,TP53,UCP2,UNC119,VEGFC	67
Cellular Assembly and Organization,Cellular Function and Maintenance	Organization of cytoplasm	0.00423		0.25	ABL1,ADCY6,AHI1,ALCAM,AMOT,APP,ARF6,ARHGAP1,ARHGEF5,ARHGEF7,ASAP1,ATAT1,BCL6,BCL6B,BDNF,BTBD8,CAMK2B,CAST,CC2D1A,Ccl27a,CDK16,CDK5,CENPF,CFH,CFL2,CORO1C,CORO7/CORO7-PAM16,CSF1,CTNND1,CTTN,DIP2A,DIP2B,Dleu2,DOCK7,DPYSL2,DYNLL1,EDNRA,EGFR,ENPP1,EPB41,EPB41L2,EPHA2,EPHX2,ESPL1,ETS1,FGFR2,FGFR3,FLT1,FLT4,FTO,FUZ,FYN,GALNS,GAN,GJB1,GJC2,GPRASP3,HLA-A,HMGB2,HPS1,HPS4,IDUA,IL1RAP,ITGB3,KATNB1,KIAA0586,K…	153
Protein Synthesis	Quantity of protein in blood	0.00424		0.202	ABCA7,AGL,AHSG,AMACR,APOA1,APOA2,ARHGDIA,ARV1,BDNF,CDO1,CERS6,CNMD,CNPY2,CORO1C,CRP,E2F1,F3,FGF21,FTO,GHR,GPAM,GPAT3,Gulo,HDC,HINT2,HMGA1,IDUA,IFI16,IRF1,ITGA1,KDM3B,LDLR,LGALS3BP,LIPG,LMNA,MARK2,Mbl1,MIF,NCOA1,NCOA3,NFE2L1,NPR3,NT5E,PLIN2,PLVAP,PNPLA2,PPARGC1A,PRF1,PRKAB2,PTPN1,RHBDF2,RPS6KA3,RPS6KA4,SCD,SELP,SERPINA12,SGMS1,SIK3,SIRT3,SLC2A8,SLCO1B3,SOCS3,SRXN1,STAT3,TICAM1,TNFRSF1A,TP53,TRIM13…	74
Lipid Metabolism,Molecular Transport,Small Molecule Biochemistry	Concentration of phospholipid	0.00432		1.78	APOA1,APP,ARF6,ARNT,CERS6,CSF1,DGKZ,DNM2,ELOVL1,GPAM,IL17RA,LDLR,LIPG,LPCAT3,MFN2,PGS1,PIP5K1C,PPARGC1A,RARA,SAA1,SCD,SGMS1,SREBF1,STAT3,TXNIP,VAC14	26
Cellular Assembly and Organization,Cellular Function and Maintenance	Organization of cytoskeleton	0.00435		0.155	ABL1,ADCY6,AHI1,ALCAM,AMOT,APP,ARF6,ARHGAP1,ARHGEF5,ARHGEF7,ASAP1,ATAT1,BCL6,BCL6B,BDNF,BTBD8,CAMK2B,CAST,CC2D1A,Ccl27a,CDK16,CDK5,CENPF,CFL2,CORO1C,CORO7/CORO7-PAM16,CSF1,CTNND1,CTTN,DIP2A,DIP2B,Dleu2,DOCK7,DPYSL2,DYNLL1,EDNRA,EGFR,EPB41,EPB41L2,EPHA2,EPHX2,ESPL1,ETS1,FGFR2,FGFR3,FLT1,FLT4,FTO,FUZ,FYN,GALNS,GAN,GJB1,GJC2,GPRASP3,HLA-A,HMGB2,IL1RAP,ITGB3,KATNB1,KIAA0586,KIF18A,KIFC1,KLC1,LDLR,LHX…	144
Organismal Injury and Abnormalities	Hydrops fetalis	0.00436	Decreased	-2.813	ARF6,CCND1,CCND3,FOXM1,LHX2,PDGFRB,Podxl,TBX2	8
Organismal Injury and Abnormalities	Hepatorenal fibrocystic disease	0.00436			AHI1,BAK1,CCNC,CCND1,CCND3,EGFR,INPP5E,MYC	8
Lipid Metabolism,Molecular Transport,Small Molecule Biochemistry	Quantity of linoleic acid	0.00452		0	GHR,MYC,SCD,SREBF1	4
Cellular Development,Cellular Growth and Proliferation,Embryonic Development,Nervous System Development and Function,Organismal Development,Tissue Morphology	Quantity of neuroblasts	0.00452			APP,BDNF,PSEN1,SERPINF1	4
Behavior,Nervous System Development and Function	Memory retrieval	0.00452			ADORA2A,FGFR3,FTO,PSEN1	4
Organismal Functions	Daytime core body temperature	0.00452			ANGPTL3,ANGPTL8,AZGP1,BDNF,PTPN1	5
Digestive System Development and Function,Gastrointestinal Disease,Organ Morphology,Organismal Injury and Abnormalities	Abnormal morphology of oesophageal epithelium	0.00452			EGFR,RARA,RARB,TP53	4
Cancer,Organismal Injury and Abnormalities	Extracranial solid tumor	0.00453		1.479	ABL1,AHSG,ANKHD1/ANKHD1-EIF4EBP3,ANTXR2,ANXA2,APOA1,ARF6,ARHGDIA,ARHGEF17,ASXL1,BAK1,BLM,BMP6,BOK,BRD8,BUB1B,CABLES1,CC2D1A,CCND1,CCND3,CSF1,CTNND1,Cyp2b13/Cyp2b9,CYP2C18,Cyp2c54 (includes others),CYP4A11,CYP4A22,D2HGDH,DCN,DCT,DFFA,DNMT1,DNMT3A,DPYSL2,DUSP10,DVL2,E2F1,ECM1,EDNRB,EGFR,ENO1,EPHA2,EPHX2,ESPL1,ETS2,ETV5,FAM120A,FGFR2,FLT1,FLT4,FNIP2,FOXF1,FOXM1,FTH1,FTO,FZD6,GDF2,GJB1,GNB1,GPI,GPR16…	149
Protein Synthesis	Quantity of cytokine	0.00457		1.039	ARHGDIA,ARV1,CERS6,E2F1,F3,FGF21,FTO,GHR,HDC,HINT2,IFI16,IRF1,LDLR,LGALS3BP,MARK2,Mbl1,MIF,NCOA1,PLIN2,PNPLA2,PRF1,PTPN1,RHBDF2,RPS6KA3,RPS6KA4,SELP,SERPINA12,SGMS1,SIK3,SIRT3,SOCS3,STAT3,TICAM1,TNFRSF1A,TP53,TRIM13,TRIM8,WWP2	38
Cardiovascular Disease,Organismal Injury and Abnormalities	Aortic valve disease	0.00461		-1.709	CNMD,HBEGF,HSPG2,IDUA,LDLR,PBX1,PHC1,RARA,RARG	9
Cell Morphology,Cellular Assembly and Organization	Morphology of filaments	0.00461			ADAMTS2,APP,ARHGEF5,BGN,DCN,DNM2,LUM,PSEN1,PTPN1,SAA1,WDR47	11
Carbohydrate Metabolism,Energy Production,Small Molecule Biochemistry	Oxidation of D-glucose	0.00464		1.408	MFN2,MLYCD,Nisch,PLIN2,PNPLA2,PPARGC1A,SLC2A1	7
Cardiovascular System Development and Function,Organ Morphology,Organismal Development	Morphology of aortic valve	0.00464			CNMD,HBEGF,HSPG2,IDUA,LDLR,RARA,RARG	7
Connective Tissue Development and Function,Tissue Morphology	Mass of adipose tissue	0.00465			ANGPTL3,ANGPTL8,APOA1,ARV1,AZGP1,DGKZ,DHCR24,DNMT1,E2F1,FKBP5,G0S2,GHR,HDC,HMGB2,JUNB,LDLR,LMNA,LRRC8A,NPR3,PLIN2,PPARGC1A,PTPN1,RDH16,SCD,SERPINA12,SGMS1,SIK3,SREBF1,SURF1,TKT	30
Carbohydrate Metabolism,Lipid Metabolism,Small Molecule Biochemistry	Metabolism of phosphatidic acid	0.00482	Increased	2.138	ABHD3,AGPAT1,CHPT1,DGKE,DGKZ,G0S2,GPAM,INPP5E,LRAT,PDGFRB,PIGO,PIK3C2G,PIP5K1C,RAB35,SOCS3,VAC14	16
Cardiovascular System Development and Function,Organismal Development,Tissue Morphology	Density of blood vessel	0.00482		1.343	ADRA2B,APP,BDNF,F3,FLT1,FOXM1,IDH3A,NCOA1,NCOA3,NFKBIA,NOX4,PPARGC1A,PRKAB2,PTPN1,RND3,TP53	16
Cardiovascular System Development and Function,Cellular Development,Cellular Function and Maintenance,Cellular Growth and Proliferation,Organismal Development,Tissue Development	Proliferation of endothelial cells	0.00491		0.937	ADRA2B,APOA1,APP,BMP6,CNMD,FGFR3,FLT1,FOXM1,GDF2,HHEX,HIPK2,ITGA1,ITGB3,MYC,PECAM1,PRKX,PROK1,PTPN1,STAT3,VEGFC	20
Cellular Development,Cellular Growth and Proliferation,Digestive System Development and Function,Hepatic System Development and Function,Organ Development,Tissue Development	Proliferation of hepatocytes	0.00491		0.519	ARNT,Calm1 (includes others),CCND1,CCND3,EGFR,FGFR2,FLT1,FOXM1,MAP2K7,MKI67,MYC,NFKBIA,P2RY2,RARA,SOCS3,SULF2,TGFA,TNFRSF1A,TOB1,TP53,TRIM24	21
Connective Tissue Development and Function,Skeletal and Muscular System Development and Function,Tissue Morphology	Quantity of osteoblasts	0.00492		-0.152	APP,BGN,FGFR2,FGFR3,GATA2,IDH2,IDUA,JAM2,KLF10,NPR3,PIP5K1C,PLEKHM1,PRDM1,TOB1,TSC22D3	15
Cellular Development,Cellular Growth and Proliferation,Digestive System Development and Function,Hepatic System Development and Function,Organ Development	Proliferation of liver cells	0.00498		0.757	ARNT,Calm1 (includes others),CCND1,CCND3,E2F1,EGFR,FGFR2,FLT1,FOXM1,MAP2K7,MKI67,MYC,NFKBIA,P2RY2,RARA,SLC2A1,SOCS3,SULF2,TGFA,TNFRSF1A,TOB1,TP53,TRIM24	23
Drug Metabolism,Lipid Metabolism,Small Molecule Biochemistry,Vitamin and Mineral Metabolism	Metabolism of tretinoin	0.00503		1.219	ADH4,ALDH1A1,RARA,RARG,RDH16	5
Cell-To-Cell Signaling and Interaction,Cellular Assembly and Organization	Fusion of connective tissue cells	0.00503		1	CSF1,DNM2,LDLR,NTN1,SBNO2	5
Neurological Disease,Organismal Injury and Abnormalities	Gliosis of neuroglia	0.00503		-1.452	APP,CSF1,GJB1,GJC2,LHX2	5
Cancer,Organismal Injury and Abnormalities,Reproductive System Disease	Delay in tumorigenesis of mammary tumor	0.00503			E2F1,MYC,PTPN1,STAT3,TGFA	5
Embryonic Development,Nervous System Development and Function,Ophthalmic Disease,Organ Development,Organ Morphology,Organismal Development,Organismal Injury and Abnormalities,Tissue Development,Visual System Development and Function	Abnormal morphology of sclera	0.00503			ADORA2A,ALDH1A1,LUM,RARB,RARG	5
Neurological Disease,Organismal Injury and Abnormalities	Early-onset encephalopathy	0.00504	Decreased	-4.108	AHI1,APP,ARNT,DVL2,E2F5,ERF,HDAC4,HDAC8,HES1,HIPK2,HSD17B2,HSD17B7,HSPG2,INPP5E,KAT2A,KATNB1,LHX2,MTHFD1L,NTN1,PSEN1,PTPN9,RAPGEF2,RARA,RARG,RERE,SMURF1,TEAD1,TGIF1,TP53,ZNF423	30
Developmental Disorder,Neurological Disease,Organismal Injury and Abnormalities	Congenital malformation of brain	0.00514	Decreased	-4.108	AHI1,APP,ARNT,DVL2,E2F5,ERF,HDAC4,HDAC8,HES1,HIPK2,HSD17B2,HSD17B7,HSPG2,INPP5E,KAT2A,KATNB1,LHX2,MTHFD1L,NTN1,PTPN9,RAPGEF2,RARA,RARG,RERE,SMURF1,TEAD1,TGIF1,TP53,ZNF423	29
Organismal Injury and Abnormalities	Soft tissue lesion	0.00517		1.32	ANXA2,APP,BAK1,BUB1B,CDK5,CNR2,CPB2,DNM2,E2F1,EGFR,EPHA2,FOXF1,GJB1,HLA-A,HSPB1,IRF1,MAP4K4,MYC,NCOA3,NDFIP1,Nes,NFKBIA,NOX4,NT5E,OLIG1,PDGFRA,PPIF,PRF1,RBPMS,RERE,SERPING1,SIRT3,STAT3,STK24,TICAM1,TP53	36
Cell Death and Survival,Organismal Injury and Abnormalities	Apoptosis of intestinal epithelial cells	0.00521		0.059	ANG,BLM,EGFR,MAD2L2,RNF186,TICAM1,TNFRSF1A,TP53	8
Cellular Assembly and Organization	Quantity of nucleus	0.00521		-0.896	BLM,BUB1B,CENPC,CSF1,LDLR,MYC,NOC3L,TP53	8
Nucleic Acid Metabolism,Small Molecule Biochemistry	Metabolism of ribonucleotide	0.00521			AMPD2,CFH,DPYS,ENPP1,ENTPD2,NT5C2,NT5E,URAD,XDH	9
Carbohydrate Metabolism	Uptake of monosaccharide	0.00524		1.841	ABCC9,ANGPTL3,APP,ARF6,CCND1,CNR2,CSF1,CYP2J2,FGF21,FGFR2,HBEGF,JUP,LRRC8A,MIF,MLXIP,MPC1,MYO1C,NOX4,PNPLA2,PPARGC1A,PRKAB2,PSEN1,PTPN1,RALGAPB,RGL2,RHOQ,SCD,SGCB,SLC2A1,SLC2A8,SOCS3,TXNIP,WDFY2	33
Cellular Assembly and Organization,Cellular Function and Maintenance	Organization of actin cytoskeleton	0.00532		-1.949	ABL1,AMOT,ARHGEF5,BCL6,Ccl27a,CFL2,CORO1C,CORO7/CORO7-PAM16,EPB41,EPB41L2,ITGB3,MGAT5,Nisch,OPHN1,PDGFA,PDGFRB,PKHD1,RHOQ,RHOU,ROCK2,SHROOM4,SPECC1L,SYDE1,TAOK2,TESK1,TP53,WASF2	27
Embryonic Development,Hematological System Development and Function,Lymphoid Tissue Structure and Development,Organ Development,Organismal Development,Tissue Development	Organogenesis of lymphoid tissue	0.00535		1.698	AWAT2,CCBE1,EDNRB,EPHA2,FLT4,GDF2,HEG1,SEMA4C,SOX18,TGFBI,TIE1,TMEM204,TOX,VEGFC	14
Cell Morphology,Organismal Injury and Abnormalities	Swelling of cells	0.00538			APP,DGKZ,DPYSL2,GHR,KLC1,LMNB1,PSEN1,TP53,TRPM4	9
Cellular Growth and Proliferation	Outgrowth of cells	0.00558		1.925	Aldh1a7,APP,ARF6,BDNF,CABLES1,CAMK2B,CDK5,CNPY2,CPB2,CSF1,E2F1,FGFR2,FGFR3,FLT1,FYN,ITGB3,LIFR,LMNB1,NTN1,P2RY2,PLXNA1,PLXNA3,PPARGC1A,PSEN1,PTPN1,RHOQ,SEMA6A,SERPINE2,SPRR1A,SRGAP2,STAT3,TP53	32
Hair and Skin Development and Function	Waviness of hair	0.00558			EGFR,TGFA	2
Cell Morphology,Cellular Assembly and Organization,Tissue Morphology	Volume of nucleus	0.00558			LMNA,LMNB1	2
Cardiovascular System Development and Function,Organismal Development,Tissue Morphology	Vasodilation of afferent arteriole	0.00558			CYP2C8,CYP2J2	2
Cell Morphology,Nervous System Development and Function	Vacuolation of myelin sheath	0.00558			GJB1,GJC2	2
Cancer,Gastrointestinal Disease,Hepatic System Disease,Organismal Injury and Abnormalities	Tumorigenesis of hepatoblastoma	0.00558			MYC,RAD50	2
Developmental Disorder,Endocrine System Disorders,Hereditary Disorder,Metabolic Disease,Organismal Injury and Abnormalities	Thyroid ectopia	0.00558			RARA,RARG	2
Nervous System Development and Function	Taste response of chorda tympani	0.00558			BDNF,ENTPD2	2
Cell-To-Cell Signaling and Interaction,Inflammatory Response	T cell-dependent B cell activation by T lymphocytes	0.00558			BCL6,PRDM1	2
Lipid Metabolism,Small Molecule Biochemistry,Vitamin and Mineral Metabolism	Synthesis of retinyl ester	0.00558			BCO1,LRAT	2
Cell Death and Survival	Survival of neural stem cells	0.00558			MCM2,TP53	2
Embryonic Development,Organismal Development,Tissue Morphology	Size of cartilage primordium	0.00558			EGFR,RARA	2
Behavior	Response learning	0.00558			ADCY5,APP	2
DNA Replication, Recombination, and Repair	Repair of reporter gene	0.00558			EIF3A,IRF1	2
Cell Death and Survival	Recovery of red blood cells	0.00558			HDAC8,TP53	2
Embryonic Development,Tissue Morphology	Quantity of ureteric bud branch	0.00558			RARA,RARB	2
Organ Morphology,Skeletal and Muscular System Development and Function,Tissue Morphology	Quantity of type IIx muscle fibers	0.00558			BDNF,PPARGC1A	2
Hematological System Development and Function,Humoral Immune Response,Lymphoid Tissue Structure and Development,Tissue Morphology	Quantity of transitional-2 marginal zone precursor cells	0.00558			CNR2,MAP3K14	2
Carbohydrate Metabolism	Quantity of ribose	0.00558			EGFR,SLC2A1	2
Lipid Metabolism,Molecular Transport,Nucleic Acid Metabolism,Small Molecule Biochemistry	Quantity of palmitoleoyl-coenzyme A	0.00558			PNPLA2,SCD	2
Nervous System Development and Function,Organ Morphology,Tissue Morphology	Quantity of corticohippocampal neurons	0.00558			APP,PSEN1	2
Lipid Metabolism,Molecular Transport,Small Molecule Biochemistry	Quantity of 22:4(n-6) fatty acids	0.00558			EGFR,FADS2	2
Cancer,Cellular Development,Cellular Growth and Proliferation,Organismal Injury and Abnormalities,Reproductive System Disease,Tumor Morphology	Proliferation of malignant neoplasm of prostate	0.00558			MYC,NFKBIA	2
Tissue Development	Production of bone marrow	0.00558			CSF1,PTPN1	2
Cellular Compromise,Lipid Metabolism,Small Molecule Biochemistry	Peroxidation of fatty acid	0.00558			FGFR2,STK24	2
Energy Production,Lipid Metabolism,Small Molecule Biochemistry	Oxidation of octanoic acid	0.00558			APOA2,PPARGC1A	2
Neurological Disease,Organismal Injury and Abnormalities	Neurological deficit	0.00558			ADORA2A,SERPING1	2
Inflammatory Disease,Neurological Disease,Organismal Injury and Abnormalities	Neuritic dystrophy of cerebral cortex	0.00558			APP,PSEN1	2
Embryonic Development,Nervous System Development and Function,Organ Development,Organismal Development,Tissue Development	Myelination of cerebellum	0.00558			CDK5,FGFR3	2
Cell Cycle,Hepatic System Development and Function	Mitogenesis of liver cell lines	0.00558			EGFR,TGFA	2
Cellular Function and Maintenance	Mitochondrial respiration of breast cancer cell lines	0.00558			BGN,PPARGC1A	2
Cellular Movement	Migration of epicardial cells	0.00558			LMNB1,PDGFRB	2
Neurological Disease,Organismal Injury and Abnormalities	Microhemorrhage of hippocampus	0.00558			APP,PSEN1	2
Cellular Development,Embryonic Development,Hematological System Development and Function,Hematopoiesis,Lymphoid Tissue Structure and Development,Organ Development,Organismal Development	Maturation of CD4 positive single positive thymocytes	0.00558			DGKZ,TP53	2
Cancer,Hematological Disease,Immunological Disease,Organismal Injury and Abnormalities	Lymphomagenesis of natural killer cell lymphoma	0.00558			PRF1,TP53	2
Developmental Disorder,Embryonic Development,Organismal Development,Organismal Injury and Abnormalities,Tissue Morphology	Loss of rhombomere	0.00558			RARA,RARG	2
Lipid Metabolism,Small Molecule Biochemistry	Lipogenesis of fatty acid	0.00558			APOA2,GHR	2
Cancer,Hematological Disease,Organismal Injury and Abnormalities	Leukemogenesis of leukemia cell lines	0.00558			MYC,TP53	2
Connective Tissue Development and Function,Connective Tissue Disorders,Organ Morphology,Organismal Development,Organismal Injury and Abnormalities,Skeletal and Muscular Disorders,Skeletal and Muscular System Development and Function,Tissue Development	Lack of vomer bone	0.00558			RARA,RARG	2
Digestive System Development and Function,Gastrointestinal Disease,Organ Morphology,Organismal Development,Organismal Injury and Abnormalities	Lack of sublingual gland	0.00558			RARA,RARG	2
Nervous System Development and Function,Neurological Disease,Organ Morphology,Organismal Development,Organismal Injury and Abnormalities	Lack of rhombencephalon	0.00558			RARA,RARG	2
Organ Morphology,Organismal Development,Organismal Injury and Abnormalities,Renal and Urological Disease,Renal and Urological System Development and Function	Lack of renal pelvis	0.00558			RARA,RARG	2
Digestive System Development and Function,Gastrointestinal Disease,Organismal Injury and Abnormalities	Lack of anal canal	0.00558			RARA,RARB	2
Cancer,Gastrointestinal Disease,Organismal Injury and Abnormalities	Invasive oral cancer	0.00558			CCND1,TP53	2
Cancer,Gastrointestinal Disease,Organismal Injury and Abnormalities	Invasive esophageal cancer	0.00558			CCND1,TP53	2
Embryonic Development,Organismal Development,Tissue Development	Invagination of intrasyncytial bays	0.00558			NCOA1,NCOA3	2
Cancer	Initiation of transformation of cells	0.00558			Meis1,TP53	2
Cancer,Hematological Disease,Immunological Disease,Organismal Injury and Abnormalities	Initiation of formation of lymphoma	0.00558			MYC,TP53	2
Cell-To-Cell Signaling and Interaction,Inflammatory Response,Neurological Disease,Organismal Injury and Abnormalities,Tissue Development	Inflammation of neuroglia	0.00558			APP,PSEN1	2
Cancer,Organismal Injury and Abnormalities,Reproductive System Disease	Hyperplasia of terminal end bud	0.00558			MYC,TP53	2
Cancer,Connective Tissue Disorders,Endocrine System Disorders,Organismal Injury and Abnormalities,Reproductive System Disease	Hyperplasia of Sertoli cells	0.00558			MEX3B,TSC22D3	2
Behavior	Hyperactivity of neurons	0.00558			APP,PSEN1	2
Organ Development,Organ Morphology,Organismal Functions,Renal and Urological System Development and Function	Healing of kidney	0.00558			AHI1,CSF1	2
Skeletal and Muscular System Development and Function	Fusion of cranial suture	0.00558			FGFR2,PDGFRA	2
Cellular Assembly and Organization,Cellular Function and Maintenance	Formation of hemidesmosomes	0.00558			LAMA3,MYC	2
Cellular Compromise,Hematological System Development and Function	Enucleation of red blood cells	0.00558			SOCS3,VEGFC	2
Cellular Function and Maintenance	Endocytosis by cervical cancer cell lines	0.00558			DAB2,PEAR1	2
Developmental Disorder,Neurological Disease,Organismal Injury and Abnormalities	Dystrophy of apical processes	0.00558			APP,CAST	2
Gastrointestinal Disease,Organismal Injury and Abnormalities	Dysplasia of esophagus	0.00558			CCND1,TP53	2
Cellular Growth and Proliferation	Doubling time of embryonic cell lines	0.00558			ARHGAP1,TP53	2
Cellular Movement	Distribution of central nervous system cells	0.00558			NTN1,TGFA	2
Cardiovascular Disease,Organismal Injury and Abnormalities,Tissue Morphology	Disruption of microvessel	0.00558			APP,PSEN1	2
Cellular Development,Connective Tissue Development and Function,Embryonic Development,Organismal Development,Tissue Development	Differentiation of adipose mesenchymal stem cells	0.00558			SCD,ST13	2
Cellular Development,Cellular Growth and Proliferation,Embryonic Development,Organismal Development,Tissue Development	Development of somite cells	0.00558			MAP4K4,PDGFA	2
Cardiovascular System Development and Function,Organismal Development,Tissue Morphology	Density of sinusoid	0.00558			NCOA1,NCOA3	2
Tissue Morphology	Density of intrasyncytial bays	0.00558			NCOA1,NCOA3	2
Cellular Assembly and Organization	Density of amyloid fibrils	0.00558			ABCA7,APP	2
Organ Morphology,Tissue Development	Delay in initiation of opening of eye	0.00558			ELOVL3,HSD17B2	2
Organ Morphology,Tissue Development	Delay in initiation of involution of epithelial tissue	0.00558			STAT3,TP53	2
Cell Death and Survival,Cellular Compromise,Neurological Disease,Organismal Injury and Abnormalities,Tissue Morphology	Dark cell degeneration of neurons	0.00558			APP,PSEN1	2
Lipid Metabolism,Small Molecule Biochemistry	Conversion of triacylglycerol	0.00558			MAP4K4,SREBF1	2
Carbohydrate Metabolism,Molecular Transport,Small Molecule Biochemistry	Concentration of sorbitol	0.00558			EGFR,SLC2A1	2
Organismal Functions	Circadian locomotor activity	0.00558			APP,HDC	2
Cell Signaling,Cellular Function and Maintenance,Small Molecule Biochemistry,Vitamin and Mineral Metabolism	Calcium homeostasis of smooth endoplasmatic reticulum	0.00558			APP,PSEN1	2
Connective Tissue Disorders,Organismal Injury and Abnormalities	Bleeding of subcutaneous tissue	0.00558			SPRED1,SPRED2	2
Carbohydrate Metabolism,Small Molecule Biochemistry	Binding of chondroitin sulfate	0.00558			GALNS,GUSB	2
Cellular Assembly and Organization	Binding of amyloid fibrils	0.00558			APP,PSEN1	2
Cardiovascular Disease,Metabolic Disease,Neurological Disease,Organismal Injury and Abnormalities,Psychological Disorders	Beta amyloidosis of leptomeningeal vessel	0.00558			APP,PSEN1	2
Metabolic Disease,Neurological Disease,Organismal Injury and Abnormalities	Beta amyloidosis of corpus callosum	0.00558			APP,PSEN1	2
Metabolic Disease,Neurological Disease,Organismal Injury and Abnormalities	Beta amyloidosis of cerebral neocortex	0.00558			APP,PSEN1	2
Cellular Development,Hematological System Development and Function,Lymphoid Tissue Structure and Development	Arrest in maturation of B lymphocytes	0.00558			PHC1,ZNF423	2
Cell Cycle,Renal and Urological System Development and Function	Arrest in G1 phase of kidney cell lines	0.00558			CCND1,CCND3	2
Cell Cycle	Arrest in early G1 phase	0.00558			CSF1,TP53	2
Cell Death and Survival,Organismal Injury and Abnormalities	Apoptosis of superior cervical ganglion neurons	0.00558			HIPK2,MAP3K1	2
Cell Death and Survival,Organismal Injury and Abnormalities	Apoptosis of bone marrow stromal cells	0.00558			BGN,DCN	2
Metabolic Disease,Neurological Disease,Organismal Injury and Abnormalities,Psychological Disorders	Amyloid load of forebrain	0.00558			APP,PSEN1	2
Neurological Disease,Organismal Injury and Abnormalities,Psychological Disorders	Amyloid load of basal ganglia	0.00558			APP,PSEN1	2
Organismal Development,Organismal Injury and Abnormalities,Respiratory Disease,Respiratory System Development and Function	Abnormal morphology of primary bronchus	0.00558			RARA,RARB	2
Cancer,Organismal Injury and Abnormalities	Onset of formation of tumor	0.00567		-1	FLT4,HTATIP2,ITGB3,MYC,STAT3,TP53,TP53BP2	7
Nucleic Acid Metabolism,Small Molecule Biochemistry	Catabolism of purine nucleotide	0.00567			ENPP1,ENTPD2,NT5C2,NT5E,NUDT7,PDE5A,URAD,XDH	8
Embryonic Development	Quantity of embryo	0.00573		0.348	APP,ARNT,BDNF,CSF1,EDNRB,EGFR,FGFR2,HES1,HSPG2,INSC,ITGA1,LMNB1,MFN2,Nes,PDGFA,PDGFRA,PRDM1,PSEN1,RARA,RARB,SERPINF1,SOCS3,STAT3,TP53	24
Cell-To-Cell Signaling and Interaction,Cellular Assembly and Organization	Quantity of focal adhesions	0.00575		-0.351	ATAT1,CFL2,EGFR,MYC,PDGFRB,ROCK2	6
Tissue Morphology	Abnormal morphology of stroma	0.00575			ALDH1A1,AWAT2,LUM,RARA,RARB,RARG	6
Connective Tissue Development and Function,Connective Tissue Disorders,Organ Morphology,Organismal Development,Organismal Injury and Abnormalities,Respiratory Disease,Respiratory System Development and Function,Skeletal and Muscular Disorders,Skeletal and Muscular System Development and Function,Tissue Development	Abnormal morphology of nasal bone	0.00575			CDO1,HSPG2,PDGFRA,RARA,RARG,TGIF1	6
Cellular Development,Cellular Growth and Proliferation	Cell proliferation of carcinoma cell lines	0.00576		0.618	AHSG,AMOT,CCND1,EGFR,MGAT5,MYC,PDGFA,PDGFRA,SLFN5,STAT3,TP53	11
Carbohydrate Metabolism	Gluconeogenesis	0.0058		1.48	ALDH1A1,ENO1,FGF21,GAPDH,GPI,KAT2A,MDH2,MFN2,MGAT5,Mup1 (includes others),PCK2,PPARGC1A,RBP4,SERPINA12,SOGA1,Supt20,TXNIP	17
Cell Morphology	Sprouting	0.00594		1.184	ABL1,ADGRA2,ALCAM,APP,ARAP3,ARF6,ASAP1,BDNF,CAMK2B,CDK5,DIP2A,DOCK7,EPHX2,ETS1,FGFR2,FGFR3,FLT4,FYN,GPRASP3,HMGB2,HSPG2,IL1RAP,ITGB3,LIFR,LMNB1,MAPK6,MYC,NFKBIA,NTN1,OPHN1,PITX3,PLXNA1,PRKG1,PSEN1,PTPRJ,RAPGEF2,ROCK2,RPS6KA3,S1PR3,SDK1,SEMA6A,SERPINF1,SLC12A5,SRGAP2,STAT3,SULF2,TGFBI,TGIF1,TIE1,TP53,VEGFC	51
Organismal Injury and Abnormalities,Tissue Morphology	Morphology of lesion	0.00597			ABCC9,ADORA2A,APOA1,APP,BAK1,BDNF,CCND1,CNR2,CPB2,CRP,CSF1,CYP2C8,CYP2J2,DFFA,DUSP6,E2F1,EGFR,EPHA2,EPHX2,ETS2,FLT1,FOXM1,FTO,GLO1,GSDMD,HLA-A,HMGCS1,HYAL1,IRF1,ISLR,ITGA1,ITGB3,JUNB,LDLR,LRRC32,MGAT5,MIF,MMP14,MYC,NDFIP1,NFKBIA,NOX4,NT5E,NTN1,OLFM1,PPARGC1A,PPIF,PRF1,PRKG1,PSEN1,SAA1,SELP,SERPING1,SHROOM4,SIRT3,SLC16A7,SOCS3,STAT3,SULF2,TGFA,TICAM1,TNFRSF1A,TP53,UCP2,VEGFC	65
Cellular Development,Cellular Growth and Proliferation	Proliferation of progenitor cells	0.00601		1.353	ATXN1L,BDNF,BLM,CCND1,CCND3,CDK6,CNR2,CSF1,DAB2,E2F1,EGFR,ETS2,FYN,GATA2,HES1,HIPK2,HMGA1,HNRNPL,JUNB,LRRC8A,MAP3K14,Meis1,MXD3,MYC,NFKBIA,PBX1,PIK3AP1,PRDM1,PSEN1,RAB23,RAD50,RHBDF2,SAMD9L,SH3GL1,SOCS3,SPRY1,STAT3,TICAM1,TNFRSF1A,TOX,TP53	41
Developmental Disorder,Hereditary Disorder,Organismal Injury and Abnormalities	Familial midline defect	0.00601	Decreased	-2.951	DVL2,EDNRA,HHEX,HSPG2,Meis1,PBX1,PLXND1,PSEN1,RARA,RARB,RARG,RERE,TP53	13
Cellular Development,Cellular Growth and Proliferation,Embryonic Development	Proliferation of embryonic cell lines	0.00605		1.322	BAK1,CCND1,E2F1,EGFR,FOXF1,FOXM1,GATA2,HBEGF,HIPK2,IFI16,KDM2B,MAD2L2,MAP2K7,MFN2,MIF,MMP14,MNT,MYC,NFKBIA,POLB,PPIF,PSEN1,RECQL4,RPS6KA3,S1PR3,STAT3,TADA3,TGIF1,TOB1,TP53	30
Organismal Injury and Abnormalities,Skeletal and Muscular Disorders	Abnormality of lower limb	0.00605		-0.128	ARAP3,BGN,BUB1B,CHPF,COL13A1,DNM2,FGF21,FGFR2,FGFR3,FLT1,FMN1,GHR,HDAC4,HSPG2,IDUA,KLF10,LDLR,LUM,MMP14,NTN1,POLB,PSEN1,RARA,RARB,RARG,Sacs,TP53,VKORC1	28
Connective Tissue Disorders,Organismal Injury and Abnormalities,Skeletal and Muscular Disorders,Skeletal and Muscular System Development and Function	Abnormal morphology of bone	0.00607			ADAMTS2,ARHGAP1,ASXL1,ATXN1L,BGN,BMP6,CCND1,CDO1,CHPF,CNR2,CSF1,DCHS1,DCN,DVL2,E2F1,E2F5,EDNRA,EGFR,ENPP1,FGF21,FGFR2,FGFR3,FMN1,GHR,GLG1,HDAC4,HDAC8,HSPG2,IDH2,IDUA,IL17RA,INPP5E,ITGB3,KLF10,LMNA,LUM,MMP14,MNT,NPR3,OFD1,PBX1,PDGFA,PDGFRA,PEX11B,PHC1,PLEKHM1,PLXNA1,PLXND1,PSEN1,PTPN9,RARA,RARB,RARG,RECQL4,RPS6KA3,SBNO2,SIK3,STAT3,SULF2,TGIF1,TM7SF2,TNFRSF1A,TP53,VKORC1	64
Cellular Development,Nervous System Development and Function,Tissue Development	Differentiation of neurons	0.00626		-1.278	ABL1,APP,ASPM,BCL6,BDNF,BMP6,CCND1,CDK5,CDK5RAP2,CFH,EDNRA,EIF4ENIF1,EPHA2,FGFR2,FGFR3,GATA2,GDF2,HES1,HES6,HIPK2,HMG20A,ID4,IL1RAP,KCTD11,LHX2,LIFR,LMNB1,MAPK8IP3,Meis1,MYC,NCOA1,Nes,P2RY2,PBX1,PEX11B,PITX3,POLB,PSEN1,PTBP1,RHOQ,SALL1,STAT3,TBX20,TCTN1,TGIF1,TP53,TTC3,TTL	48
Nucleic Acid Metabolism,Small Molecule Biochemistry	Catabolism of nucleotide	0.00626			DPYS,ENPP1,ENTPD2,ENTPD7,NT5C2,NT5E,NUDT7,PDE5A,URAD,XDH	10
Cardiovascular System Development and Function,Embryonic Development,Organ Development,Organismal Development,Skeletal and Muscular System Development and Function,Tissue Development	Formation of cardiac muscle	0.00635			BMP10,BMP5,CSRP3,FGFR2,HHEX,HSPG2,LY6E,MAP2K7,PDGFA,PDGFRA,PDGFRB,PIP5K1C,RBP4,SGCB,TBX2,TBX20	16
Cancer,Organismal Injury and Abnormalities	Neoplasia of cells	0.00643	Increased	2.249	ADGRF5,ADORA2A,ALCAM,AMOT,ANTXR2,ARF6,ARHGAP31,ASB13,BCL6,BCL6B,BGN,BLM,BUB1B,CAST,Ccl27a,CCND1,CCND3,CDCA2,CENPF,CHAF1B,CNDP2,COL4A1,CTDSP2,CTNND1,CTTN,DCN,DEPDC1,DFFA,DNM2,DNMT1,DOT1L,DUSP10,DUSP4,DUSP5,DUSP7,DYNLL1,E2F1,ECM1,EGFR,EIF4E3,ENO1,EPHA1,EPHA2,ESPL1,F3,FBXO42,FGFR2,FGFR3,FLT4,FOXF1,FOXM1,FUT8,FYN,FZD6,G0S2,GGCT,GPI,HES1,HMGA1,HMGB2,HTATIP2,IDH2,Ifi27l2a/Ifi27l2b,IMPDH2,INPP5A,INPP5E,…	144
Hair and Skin Development and Function,Organ Morphology	Morphology of hair	0.00647			ADAMTS2,BDNF,DCT,E2F5,EGFR,ELOVL3,ETS2,FYN,IDUA,JUP,LRRC8A,LUM,NFKBIA,PDGFA,PKP1,PRF1,SLC35C1,TGFA,TP53	19
Cell Cycle	Arrest in interphase of fibroblast cell lines	0.00652			CCND1,E2F1,LMNA,MAD2L2,MAP2K7,MCM2,MYC,RPS6KA3,SUN1,SUN2,TP53	11
Organismal Development,Organismal Injury and Abnormalities,Respiratory Disease,Respiratory System Development and Function	Abnormal morphology of snout	0.00652			ADAMTS2,DVL2,EGFR,FGFR2,HSPG2,IDUA,MMP14,PBX1,RARA,RARG,TGIF1	11
Cellular Movement,Hematological System Development and Function,Immune Cell Trafficking	Cell movement of leukocytes	0.00653	Increased	2.293	ABCB1,ABL1,ADORA1,ADORA2A,ALCAM,ANXA2,APOA1,APP,ARAP3,ARHGAP1,ARHGEF5,ARHGEF7,BCL6,BDNF,BGN,BLM,CAMK2N2,CAST,CCL25,Ccl27a,CCND1,CCR9,CD302,CNR2,COL4A1,CPB2,CRP,CSF1,CTTN,CYP2C8,CYP2J2,CYP7B1,DCN,ECM1,EGFR,ENPP1,EPHA2,EPHX2,ETS1,ETV5,F3,FLT1,FOXM1,FYN,GATA2,GDF2,GJC2,GLO1,GPSM1,GRK2,GSDMD,HDC,HLA-A,HNRNPL,HP,HSPB1,HYAL1,IKBKE,IL17RA,ITGA1,ITGB3,LAG3,LDLR,LMNB1,LRRC32,LUM,MAP3K14,MGAT5,MIF,MMP14,MY…	106
Endocrine System Disorders,Gastrointestinal Disease,Metabolic Disease,Organismal Injury and Abnormalities	Diabetes mellitus	0.00653		-0.253	0610031O16Rik,AADAC,ABCA7,Acot5,AHSG,AI506816,Airn,APOA1,APOA2,ASL,AZGP1,BCL6,BDNF,BHLHE40,Bhlhe41,C8A,C8B,C8G,CCR9,CFH,CLDN5,CNDP2,CNR2,COL4A1,CRP,CYP7B1,DNAJC5,E2F1,ECHDC2,ECM1,EGFR,EIF4A2,EIF4ENIF1,EPHX2,F10,FKBP5,G0S2,GAPDH,GGCT,GHR,Gm16124,GPAM,GPAT3,GPI,GSTA5,HAAO,Havcr1,HLA-A,HP,IFI16,Ifi27l2a/Ifi27l2b,IRF1,KLF10,KLK3,LDLR,LDLRAD3,LPIN2,LRRC32,LRRC8A,LRRC8C,MGST1,MIF,MKNK1,MMP14,MPV17L,MS4…	113
Embryonic Development,Organ Development,Organismal Development,Respiratory System Development and Function,Tissue Development	Formation of lung	0.0066		1.673	ADAMTS2,ADGRF5,ADRA2B,ATXN1L,CCBE1,CCND1,DCHS1,EGFR,ELK3,ETV5,FAM20A,FGFR2,FGFR3,FLT4,FOXF1,FOXM1,FUT8,HBEGF,HEG1,HES1,HPS1,HYAL1,LMNB1,MAPK6,MAPK8IP3,MMP14,NOX4,PDGFA,PDGFRA,PECAM1,POLB,PPARGC1A,PSEN1,RARA,RARB,RBP4,ROCK2,SEC24B,SELP,SERPINF1,SETD7,SLC35C1,TGFBI,TIE1,TNFRSF1A,TSHZ3	46

## Sheet: Supplementary table 5
Supplementary table 5 - Pathway analysis using transcripts from GNMTKO mouse liver
Ingenuity Canonical Pathways	-log(p-value)	Ratio	z-score	Molecules
NADH Repair	4.57	1	#NUM!	GAPDH,NAXD,NAXE
Glutathione-mediated Detoxification	3.56	0.194	2	GSTM2,GSTM3,GSTM4,Gstm6,Gstt1,Nat8f2
Nicotine Degradation II	3.22	0.143	-0.378	ADH7,CYP1A2,CYP3A7,FMO2,FMO5,UGT2B17,UGT3A1
Alanine Degradation III	3.05	1	#NUM!	GPT,GPT2
Alanine Biosynthesis II	3.05	1	#NUM!	GPT,GPT2
Xenobiotic Metabolism Signaling	3.02	0.0708	#NUM!	CES3,CYP1A2,CYP3A7,FMO2,FMO5,GSTM2,GSTM3,GSTM4,Gstm6,MAOA,MAP3K6,MAPK13,NQO1,PPP2R1A,PRKCH,RRAS,UGT2B17
NRF2-mediated Oxidative Stress Response	2.89	0.0735	2	CBR1,CYP1A2,Cyp2c54 (includes others),Cyp2j5,CYP3A7,DNAJC8,FKBP5,GSTM2,GSTM3,GSTM4,Gstm6,NQO1,PMF1/PMF1-BGLAP,PRKCH,RRAS
Nicotine Degradation III	2.77	0.14	-1.342	ADH7,CYP1A2,CYP3A7,FMO5,UGT2B17,UGT3A1
LPS/IL-1 Mediated Inhibition of RXR Function	2.76	0.0714	#NUM!	ACSL1,Cyp2c54 (includes others),Cyp2j5,CYP3A7,FABP1,FMO2,FMO5,GSTM2,GSTM3,GSTM4,Gstm6,IL1RAP,LIPC,MAOA,SLC27A5
Stearate Biosynthesis I (Animals)	2.69	0.117	-1	ACOT8,ACSL1,CBR1,DBT,DHRS7,SLC27A5,TECR
Serotonin Degradation	2.52	0.125	0	ADH5,ADH7,MAOA,Sult1a1,UGT2B17,UGT3A1
Superpathway of Melatonin Degradation	2.52	0.125	0	CYP1A2,CYP3A7,MAOA,Sult1a1,UGT2B17,UGT3A1
Aryl Hydrocarbon Receptor Signaling	2.5	0.0791	#NUM!	CYP1A2,Cyp2c54 (includes others),CYP3A7,GSTM2,GSTM3,GSTM4,Gstm6,NEDD8,NQO1,RB1,SMARCA4
Xenobiotic Metabolism General Signaling Pathway	2.45	0.0826	2.53	GSTM2,GSTM3,GSTM4,Gstm6,MAP3K6,MAPK13,NQO1,PRKCH,RRAS,UGT2B17
Xenobiotic Metabolism AHR Signaling Pathway	2.27	0.0986	1.134	ABCG2,CYP1A2,GSTM2,GSTM3,GSTM4,Gstm6,NQO1
Xenobiotic Metabolism CAR Signaling Pathway	2.27	0.0738	1.508	CYP1A2,CYP3A7,FMO2,FMO5,GSTM2,GSTM3,GSTM4,Gstm6,PPP2R1A,PRKCH,UGT2B17
Xenobiotic Metabolism PXR Signaling Pathway	2.23	0.0728	1.508	CES3,CYP3A7,GSTM2,GSTM3,GSTM4,Gstm6,MAOA,Ppp1cc,PPP1R7,PRKCH,UGT2B17
Thyroid Hormone Metabolism II (via Conjugation and/or Degradation)	2.21	0.16	-1	DIO1,Sult1a1,UGT2B17,UGT3A1
Leukotriene Biosynthesis	2.21	0.231	#NUM!	GGT6,GSTM4,LTA4H
Melatonin Degradation I	2.05	0.116	-0.447	CYP1A2,CYP3A7,Sult1a1,UGT2B17,UGT3A1
Pentose Phosphate Pathway (Non-oxidative Branch)	1.9	0.333	#NUM!	TALDO1,TKT
Complement System	1.83	0.125	#NUM!	C1R,C4A/C4B,C8A,C9
Citrulline Biosynthesis	1.77	0.286	#NUM!	ARG1,PRODH
FXR/RXR Activation	1.71	0.0714	#NUM!	AMBP,C4A/C4B,C9,G6PC3,ITIH4,LIPC,SLC27A5,VLDLR
Acetone Degradation I (to Methylglyoxal)	1.65	0.111	#NUM!	CBR1,CYP1A2,CYP3A7,DHRS7
Kinetochore Metaphase Signaling Pathway	1.62	0.0737	-0.378	ANAPC11,ANAPC13,ARPP19,PMF1/PMF1-BGLAP,Ppp1cc,PPP1R7,SPC24
Tumoricidal Function of Hepatic Natural Killer Cells	1.57	0.136	#NUM!	CASP6,CASP7,SERPINB9
IL-8 Signaling	1.54	0.0579	2.333	EIF4EBP1,GNAT1,GNG5,ITGB3,LIMK2,MYL12B,NFKBIA,NOX4,PRKCH,RND2,RRAS
Retinol Biosynthesis	1.54	0.103	#NUM!	Akr1b7,CES3,DHRS7,LIPC
Lipoate Biosynthesis and Incorporation II	1.52	1	#NUM!	LIAS
Adenine and Adenosine Salvage VI	1.52	1	#NUM!	ADK
Neutrophil Extracellular Trap Signaling Pathway	1.5	0.0502	2.5	CASP6,CASP7,GSDMD,H4C8,MAPK13,NDUFA10,NDUFS2,NDUFS3,NOX4,PLA2G7,PLAAT3,PRKCH,SLC25A5,TIMM17B,TOMM40,TSPO
Acute Phase Response Signaling	1.49	0.0588	0.447	AMBP,C1R,C4A/C4B,C9,IL1RAP,ITIH4,KLKB1,MAPK13,NFKBIA,RRAS
Glutathione Redox Reactions I	1.47	0.125	#NUM!	GPX6,GSTM2,Gstt1
Glycolysis I	1.47	0.125	#NUM!	ALDOB,GAPDH,GPI
Gluconeogenesis I	1.42	0.12	#NUM!	ALDOB,GAPDH,GPI
Semaphorin Neuronal Repulsive Signaling Pathway	1.41	0.0625	0	CFL2,ITGB3,LIMK2,MYL12B,MYL6,NRP1,RRAS,SEMA3F
Pentose Phosphate Pathway	1.38	0.182	#NUM!	TALDO1,TKT
Methylglyoxal Degradation III	1.38	0.115	#NUM!	Akr1b7,CBR1,DHRS7
Ethanol Degradation II	1.38	0.115	#NUM!	ACSL1,ADH5,ADH7
IL-13 Signaling Pathway	1.37	0.0706	2.449	ARG1,CD36,IL17RC,MAOA,MAPK13,POSTN
Noradrenaline and Adrenaline Degradation	1.34	0.111	#NUM!	ADH5,ADH7,MAOA
Superpathway of Citrulline Metabolism	1.31	0.167	#NUM!	ARG1,PRODH
γ-glutamyl Cycle	1.31	0.167	#NUM!	GGCT,GGT6

## Sheet: Supplementary table 6
Supplementary table 6 - Upstream regulators identified in GNMTKO mouse liver
Upstream Regulator	Expr Log Ratio	Molecule Type	Predicted Activation State	Activation z-score	Target Molecules in Dataset
NR1I2	-0.005	ligand-dependent nuclear receptor		1.964	CD36,FABP1,GSTM3,Gstm6
PPARD	0.183	ligand-dependent nuclear receptor		1.803	ADORA1,ARG1,CD36,FABP1,NUDT18,POP4,SIRT5,SLC22A3,TMEM120A,VLDLR
KAT2A	0.268	enzyme		0.956	ANK3,APBB1,DMD,EFNA5,FBXO36,PDLIM1,RCAN2
MYCN	-1.974	transcription regulator		0.956	ANK3,APBB1,DUSP7,EFNA5,FBXO36,PDLIM1,RCAN2
THRA	0.38	ligand-dependent nuclear receptor		0.808	ANGPTL4,CASP7,DIO1,INHBA,NOX4,RCAN2,UCP2
TP53	0.222	transcription regulator		0.714	ACSL1,ADH5,ARG1,BCAP31,CAPNS1,CD36,Ces1b/Ces1c,CGREF1,CISD1,COQ4
AHR	0.024	ligand-dependent nuclear receptor		0.164	BZW2,CBR1,CGREF1,CYP1A2,DIO1,E2F8,FMO2,Gm21596/Hmgb1,MPZ,NQO1
NR1I3	-1.301	ligand-dependent nuclear receptor		0.117	CYP1A2,DIO1,EIF4EBP1,GSTM4,Gstt1,Sult1a1,UGT2B17
MRTFA	0.01	transcription regulator		0	CAVIN2,ELOVL3,HLA-A,MAPK13,MOGAT2,SERINC3,SLC20A1
PPARA	-0.338	ligand-dependent nuclear receptor		-0.042	ACOT8,ACSL1,ADTRP,Akr1b7,ALDOB,ANGPTL4,ARG1,C1R,C8A,C9
HNF1A	-0.076	transcription regulator		-0.359	ALDOB,AMBP,C8A,C9,Cyp2j5,CYP3A7,CYP4V2,GOLT1A,HGFAC,IGFALS
AIRE		transcription regulator		-0.522	AMBP,C1R,C4A/C4B,CCRL2,CYP1A2,FABP1,GBP3,MPZ,Mup1 (includes others)
E2F1	0.902	transcription regulator		-0.692	CASP7,Ces1b/Ces1c,IDH3A,NRP1,Raet1d/Raet1e,RB1,UCP2
HNF4A	-0.061	transcription regulator		-0.889	Akr1b7,ARG1,CALML4,CD36,Crb3,CYP3A7,FABP1,FHL1,FMO2,GGT6
ZBTB20	0.143	transcription regulator		-0.956	Akr1b7,CYP1A2,Cyp2c54 (includes others),GSTM4,IGFALS,NFKBIA,UGT2B17
STAT5B	-0.159	transcription regulator	Inhibited	-2.608	ABCG2,AR,BMF,C9,CASP6,CBR1,ELOVL3,FMO2,HEXA,HLA-A
FOXA		group			ALDOB
TRIM31		enzyme			CD36,FABP1,UCP2
MTOR	0.586	kinase			DMD
NFKBIB	0.367	transcription regulator			CASP6,CASP7,NFKBIA
RORA	0.208	ligand-dependent nuclear receptor			CD36,Cyp2c54 (includes others),ELOVL3,GSTM2,GSTM4,Mup1 (includes others),NAALAD2,NFKBIA,SDR9C7,SELENBP1
ITGAV	0.157	transmembrane receptor			ITGB3
SMYD1	0.038	transcription regulator			IDH3A,IDH3G,NDUFA10,TKT
ARNT	0.019	transcription regulator			GAPDH,GPI,ITGB3,MYL6,NDUFS2,NDUFS3,NQO1,RANBP1
SYK	-0.066	kinase			ITGB3
MLXIP	-0.173	transcription regulator			ARRDC4
RORC	-0.199	ligand-dependent nuclear receptor			CD36,Cyp2c54 (includes others),ELOVL3,GPI,GPT2,GSTM2,GSTM4,IDH3A,IDH3G,Mup1 (includes others)
CTCFL	-0.674	transcription regulator			GAL3ST1,MELTF

## Sheet: Supplementary table 7
Supplementary table 7 - Disease and function analysis using GNMTKO mouse liver transcripts
Categories	Diseases or Functions Annotation	p-value	Predicted Activation State	Activation z-score	Molecules	# Molecules
Endocrine System Disorders,Gastrointestinal Disease,Metabolic Disease,Organismal Injury and Abnormalities	Non-insulin-dependent diabetes mellitus	0.000672			ACSL1,ADK,ALDOB,C8A,EPHX2,GAPDH,GPI,Mup1 (includes others),MYL12B,SLC41A3,TCEAL8,TNNC1	12
Neurological Disease,Organismal Injury and Abnormalities,Psychological Disorders	Abnormal involuntary movement	0.000861			ABCD1,GAL3ST1,S100A10	3
Cellular Compromise,Organismal Injury and Abnormalities,Skeletal and Muscular Disorders,Tissue Morphology	Degeneration of myotube	0.00135			CENPX,DMD,RB1	3
Tissue Development	Organization of extracellular matrix	0.00152			APBB1,ERO1B,FOXF1,IDUA,ITGB3,KAZALD1,PBXIP1,POSTN,RB1,SMARCA4	10
Cellular Growth and Proliferation,Embryonic Development	Pluripotency of embryonic stem cell lines	0.00183	Increased	2.236	4921531C22Rik,CETN2,DDX52,DDX56,DUSP7,METTL5	6
Cellular Growth and Proliferation,Embryonic Development	Pluripotency of embryonic cell lines	0.00191	Increased	2.449	4921531C22Rik,CETN2,DDX52,DDX56,DUSP7,METTL5,SOX7	7
Cancer,Dermatological Diseases and Conditions,Organismal Injury and Abnormalities	Skin papilloma	0.00214		-0.084	ARG1,CCRL2,IL17RC,MAPK13,NRP1,PRKCH	6
Cellular Movement	Cellular infiltration	0.0024		-0.668	AR,ARG1,BLM,C4A/C4B,CD36,CLEC14A,CTSC,CYP1A2,DMD,EPHX2,GAL3ST1,GAPDH,Gm21596/Hmgb1,GSDMD,HLA-A,IGFBP3,IL1RAP,IRF5,ITGB3,LGALS1,NFKBIA,NOX4,NQO1,NRP1,PLA2G7,RAB27A,RB1,S100A10,SELENBP1,SLC22A5,SMARCA4,SPINT2,TGFBR2,TKT,TNFRSF21,UCP2	36
Digestive System Development and Function,Embryonic Development,Organ Development,Organismal Development	Morphogenesis of tooth	0.00265			INHBA,NFKBIA	2
Digestive System Development and Function,Embryonic Development,Hepatic System Development and Function,Organ Development,Organismal Development,Tissue Development	Development of gallbladder	0.00265			FOXF1,HHEX	2
Molecular Transport,Small Molecule Biochemistry	Transport of carnitine	0.00265			Slc22a21,SLC22A5	2
Molecular Transport,Nucleic Acid Metabolism,Small Molecule Biochemistry	Quantity of ADP	0.00265			ADK,NDUFA4L2,RAB27A	3
Cell Cycle,Embryonic Development	Arrest in G2 phase of embryonic stem cells	0.00265			MSH2,SMARCA4	2
Cell-To-Cell Signaling and Interaction,Molecular Transport,Small Molecule Biochemistry	Quantity of histamine	0.0032		-1	C4A/C4B,SLC22A3,UCP2,VAMP8	4
Cellular Assembly and Organization,Lipid Metabolism,Small Molecule Biochemistry	Accumulation of lipid droplets	0.00369		0.447	CD36,ELOVL3,INHBA,TSPO,VAMP8,WWTR1	6
Small Molecule Biochemistry	Catabolism of carboxylic acid	0.00369			AMDHD2,HEXA,IDUA,NUDT7,RENBP	5
Metabolic Disease,Organismal Injury and Abnormalities	Abnormal metabolism	0.00381		-0.873	ADH5,ANGPTL4,CD36,CTSC,DIO1,EPHX2,FABP1,HEXA,IDUA,IGFBP3,MOGAT2,NOX4,NQO1,RB1,S100A10,SERPINB9,TNFRSF19,TNFRSF21,VLDLR	19
Cancer,Hematological Disease,Organismal Injury and Abnormalities	Mature lymphocytic neoplasm	0.00435			BMF,CAVIN2,CTSC,DUSP7,G6PC3,KLK3,NFKBIA,Plpp1,POSTN,Ppp1cc,RARRES1,RB1,S100A10,STYXL1,TGFBR2	15
Molecular Transport	Transport of organic cation	0.00484			Slc22a21,SLC22A3,SLC22A5	3
Cellular Movement	Infiltration by connective tissue cells	0.00484			ARG1,DMD,ITGB3	3
Cellular Function and Maintenance,Molecular Transport	Exocytosis by mast cells	0.00519			STXBP2,VAMP8	2
Connective Tissue Development and Function,Organismal Development,Skeletal and Muscular System Development and Function	Strength of tibia	0.00519			DIO1,POSTN	2
Cell Cycle,Hair and Skin Development and Function	G1 phase of keratinocytes	0.00519			NFKBIA,TGFBR2	2
Cell-To-Cell Signaling and Interaction,Cellular Function and Maintenance,Hematological System Development and Function,Inflammatory Response	Phagocytic capacity of peritoneal macrophages	0.00519			COQ7,G6PC3	2
Cardiovascular System Development and Function,Cellular Movement	Chemotaxis of endothelial cell lines	0.00519			CD36,Gm21596/Hmgb1	2
Cell Cycle,Hair and Skin Development and Function	Cell cycle progression of keratinocytes	0.00519			NFKBIA,RB1	2
Cellular Compromise,Inflammatory Response	Degranulation of cytotoxic T cells	0.00519			RAB27A,VAMP8	2
Carbohydrate Metabolism,Small Molecule Biochemistry	Catabolism of N-acetylneuraminic acid	0.00519			AMDHD2,RENBP	2
Cell Signaling,Post-Translational Modification,Protein Synthesis	Assembly of Respiratory chain complex I	0.00519			NDUFS2,NDUFS3	2
Cancer,Dermatological Diseases and Conditions,Organismal Injury and Abnormalities,Tumor Morphology	Progression of papilloma	0.00519			CCRL2,TGFBR2	2
Digestive System Development and Function,Embryonic Development,Organ Development,Organismal Development,Tissue Development	Formation of submandibular gland	0.00519			LIMK2,NRP1	2
Free Radical Scavenging,Molecular Transport	Secretion of reactive oxygen species	0.00519			CD36,COQ7	2
Endocrine System Disorders,Gastrointestinal Disease,Metabolic Disease,Organismal Injury and Abnormalities	Diabetes mellitus	0.00519			ACER2,ACSL1,ACSM2A,ADK,Airn,ALDOB,ARG1,C8A,CCRL2,CD36,CTSC,EIF1AY,EIF4EBP1,EPHX2,FABP1,FKBP5,FMO5,GAPDH,GGCT,GOLT1A,GPI,Gstp3,HLA-A,HSD17B11,ITIH4,KLK3,LSM3,MAGOHB,MOGAT2,MPV17L,Mup1 (includes others),MYL12B,NFKBIA,NOX4,PLAAT3,Plpp1,REEP5,SLC17A8,SLC22A25,SLC22A5,SLC41A3,Slco1a1,TCEAL8,TGFBR2,TMEM71,TNNC1,UCP2	47
Cellular Assembly and Organization,Cellular Function and Maintenance	Release of extracellular vesicles	0.00615			ITGB3,RAB27A,SMPD2	3
Organ Development,Organ Morphology,Organismal Development,Skeletal and Muscular System Development and Function	Mass of quadriceps femoris	0.00615			IGFBP3,INHBA,SSPN	3
Cancer,Organismal Injury and Abnormalities,Reproductive System Disease	Growth of genital tumor	0.00616		0.152	AR,INHBA,PHB1,THEM6	4
Cancer,Organismal Injury and Abnormalities,Respiratory Disease	Lung cancer	0.00632		0.641	ANGPTL4,EIF4EBP1,G3BP2,GPI,HTATIP2,ITGB3,LGALS1,MAPK13,MSH2,MYO1B,NEDD8,NFKBIA,NQO1,PDLIM1,POSTN,PPP2R1A,RB1,S100A10,TGFBR2,TNFRSF21	20
Cardiovascular Disease,Organismal Injury and Abnormalities	Injury of heart	0.00711		0	ADORA1,CBR1,INHBA,Mbl1	4
Cellular Development,Tissue Development,Visual System Development and Function	Differentiation of lens fiber cells	0.00711			PITX3,PLAAT3,RB1,TGFBR2	4
Cancer,Organismal Injury and Abnormalities,Respiratory Disease	Pulmonary metastasis	0.00727		1.508	ANGPTL4,EIF4EBP1,G3BP2,ITGB3,LGALS1,MAPK13,MYO1B,NEDD8,PDLIM1,POSTN,TGFBR2,TNFRSF21	12
Energy Production,Molecular Transport,Nucleic Acid Metabolism,Small Molecule Biochemistry	Concentration of ATP	0.00739		0.945	ADK,CD36,G6PC3,GAPDH,IGFBP3,MPZ,NDUFA4L2,RAB27A,SIRT5,UCP2	10
Cancer,Hematological Disease,Immunological Disease,Organismal Injury and Abnormalities	Mature B cell malignant tumor	0.00739			BMF,CAVIN2,CTSC,KLK3,Plpp1,POSTN,RARRES1,RB1,S100A10,TGFBR2	10
Cellular Assembly and Organization	Morphogenesis of mitochondria	0.00766			COQ7,Mup1 (includes others),SLIRP	3
Connective Tissue Development and Function,Skeletal and Muscular System Development and Function	Strength of limb bone	0.00766			DIO1,POSTN,TGFBR2	3
Cancer,Hematological Disease,Immunological Disease,Organismal Injury and Abnormalities	Mature B-cell neoplasm	0.00782			BMF,CAVIN2,CTSC,DUSP7,G6PC3,KLK3,Plpp1,POSTN,Ppp1cc,RARRES1,RB1,S100A10,STYXL1,TGFBR2	14
Cellular Function and Maintenance,Hematological System Development and Function	Function of Th1 cells	0.00815			IL18R1,IRF5,MPZ,PDLIM2,TNFRSF21	5
Cellular Movement	Infiltration by leukemia cell lines	0.00848			ARG1,IL1RAP	2
Carbohydrate Metabolism,Small Molecule Biochemistry	Catabolism of chondroitin sulfate B	0.00848			HEXA,IDUA	2
Cell-To-Cell Signaling and Interaction,Cellular Assembly and Organization,Embryonic Development,Organismal Development,Reproductive System Development and Function	Fertilization of sperm	0.00848			AR,PLA2G7	2
Cardiovascular System Development and Function	Formation of vascular plexus	0.00848			NRP1,TGFBR2	2
Lipid Metabolism,Small Molecule Biochemistry	Hydrolysis of long chain fatty acid	0.00848			ACOT8,PLAAT3	2
Cellular Function and Maintenance,Molecular Transport	Exocytosis by blood platelets	0.00848			STXBP2,VAMP8	2
Cancer,Organismal Injury and Abnormalities,Tumor Morphology	Progression of squamous-cell carcinoma	0.00848			SPINT2,TGFBR2	2
Energy Production,Lipid Metabolism,Small Molecule Biochemistry	Oxidation of palmitic acid	0.009		0.293	ACSL1,CD36,SIRT5,SLC22A5,UCP2	5
Cardiovascular Disease,Organismal Injury and Abnormalities	Aortic atherosclerosis	0.00979		-1.561	ANGPTL4,AR,ITGB3,LIPC,PLA2G7,VLDLR	6
Organismal Functions	Homeostasis of rodents	0.00991			ABCG2,ARG1,CD36,QDPR,SIRT5	5
Cancer,Organismal Injury and Abnormalities	Growth of tumor	0.0102	Increased	2.808	AAMDC,ABCG2,ADH5,ANGPTL4,AR,ARF5,ARL13B,BNIP3L,CCRL2,CD36,CISD1,CUEDC2,DAPK3,DDX24,EIF4EBP1,FBXO2,FHL1,FOXF1,GAPDH,GGCT,HTATIP2,IDH3A,IGFBP3,INHBA,ITGB3,LGALS1,MAOA,MAP3K6,MAPK13,NDUFAF3,NFKBIA,NOX4,NQO1,NRP1,PDLIM2,PHB1,POSTN,PPP2R1A,RAB27A,RANBP1,RB1,RNF181,RRAS,RSL1D1,S100A10,SEMA3B,SERPINB9,SLC20A1,TGFBR2,THEM6,TNFRSF19,UBA5,UGT2B17,VAMP8,WWTR1,ZNF326,ZNF503	57
Cancer,Organismal Injury and Abnormalities,Tumor Morphology	Progression of tumor	0.0104		-1	AR,CCRL2,NFKBIA,NRP1,RB1,SPINT2,TGFBR2,WWTR1	8
Carbohydrate Metabolism	Catabolism of carbohydrate	0.0108			ALDOB,AMDHD2,Gm21596/Hmgb1,HEXA,IDUA,POSTN,RENBP	7
Cardiovascular System Development and Function	Neovascularization	0.0112		-0.049	Gm21596/Hmgb1,IGFBP3,INHBA,ITGB3,KLK3,LGALS1,NAXE,NRP1,S100A10,TGFBR2,VLDLR	11
Cancer,Gastrointestinal Disease,Hepatic System Disease,Organismal Injury and Abnormalities,Tissue Morphology,Tumor Morphology	Size of liver tumor	0.0113			ADH5,IPO11,TGFBR2	3
Lipid Metabolism,Nucleic Acid Metabolism,Small Molecule Biochemistry	Metabolism of acyl-coenzyme A	0.0113			ACOT8,NUDT7,SLC22A5	3
Cellular Assembly and Organization,Cellular Function and Maintenance	Localization of nucleus	0.0125			AR,DMD	2
Carbohydrate Metabolism,Nucleic Acid Metabolism,Small Molecule Biochemistry	Pentose shunt of D-glucose	0.0125			TALDO1,TKT	2
Cellular Compromise,DNA Replication, Recombination, and Repair	Breakdown of chromosomes	0.0125			MSH2,XRCC5	2
Embryonic Development	Migration of embryonic tissue	0.0125			FOXF1,ITGB3	2
Cancer,Hematological Disease,Immunological Disease,Organismal Injury and Abnormalities	Pro-B-cell lymphoma	0.0125			MSH2,XRCC5	2
Cellular Movement	Cell movement of lung cell lines	0.0125			FOXF1,Gm21596/Hmgb1	2
Hereditary Disorder,Neurological Disease,Organismal Injury and Abnormalities,Skeletal and Muscular Disorders	Spinal muscular atrophy	0.0125			AR,IGFALS	2
Cellular Development,Cellular Growth and Proliferation,Organ Development,Reproductive System Development and Function	Proliferation of prostate cells	0.0125			AR,TGFBR2	2
Cellular Assembly and Organization,Hair and Skin Development and Function	Clustering of melanosomes	0.0125			MADD,RAB27A	2
Cellular Development,Cellular Growth and Proliferation,Organ Development,Reproductive System Development and Function,Tissue Development	Proliferation of Leydig cells	0.0125			AR,WWTR1	2
Lipid Metabolism,Molecular Transport,Small Molecule Biochemistry	Quantity of 20-hydroxyeicosatetraenoic acid	0.0125			CD36,EPHX2	2
Cancer,Organismal Injury and Abnormalities,Tissue Morphology,Tumor Morphology	Size of malignant tumor	0.013			ADH5,EIF4EBP1,ITGB3,POSTN,TGFBR2	5
Cancer,Hematological Disease,Immunological Disease,Organismal Injury and Abnormalities	Plasma cell neoplasm	0.013			CAVIN2,CTSC,KLK3,Plpp1,POSTN,RB1,S100A10,TGFBR2	8
Energy Production	Consumption of oxygen	0.0132		-0.847	ACSL1,ANGPTL4,COQ7,EIF4EBP1,ELOVL3,FMO5,LIPC,MOGAT2,PLAAT3,RB1,SLC25A5	11
Cell Morphology,Cellular Compromise	Collapse of growth cone	0.0133		-0.247	EFNA5,NRP1,SEMA3B,SEMA3F	4
Cellular Growth and Proliferation,Organ Development,Reproductive System Development and Function	Proliferation of testicular cells	0.0133			AR,INHBA,PATZ1,WWTR1	4
Ophthalmic Disease,Organismal Injury and Abnormalities	Glaucoma	0.0134			GAPDH,GPI,SLC16A7	3
Cellular Movement	Cellular infiltration by myeloid cells	0.0145		-0.942	AR,BLM,C4A/C4B,CD36,CLEC14A,CTSC,EPHX2,GAL3ST1,Gm21596/Hmgb1,GSDMD,IRF5,ITGB3,LGALS1,NFKBIA,NQO1,PLA2G7,RAB27A,S100A10,SLC22A5,SMARCA4,SPINT2,TGFBR2,TNFRSF21	23
Free Radical Scavenging,Small Molecule Biochemistry	Metabolism of hydrogen peroxide	0.0154		-1.067	ABCG2,CD36,CYP1A2,NOX4,UCP2	5
Cardiovascular System Development and Function	Vascularization	0.0157		0.47	ELOVL3,EPHX2,Gm21596/Hmgb1,HTATIP2,IGFBP3,INHBA,ITGB3,KLK3,LGALS1,NAXE,NRP1,RB1,S100A10,TGFBR2,VLDLR	15
Cellular Development,Embryonic Development,Organismal Development,Tissue Development	Differentiation of mesodermal cells	0.0157			FOXF1,HHEX,INHBA	3
Cancer,Organismal Injury and Abnormalities,Respiratory Disease,Tissue Morphology	Quantity of pulmonary metastasis	0.0157			EIF4EBP1,ITGB3,POSTN	3
Cancer,Organismal Injury and Abnormalities	Neoplasia of carcinoma cell lines	0.0161		0.836	ANGPTL4,DDX24,E2F8,G3BP2,GGCT,HTATIP2,NFKBIA,SMARCA4,TNFRSF19,TNNC1,ZNF503	11
Cancer,Dermatological Diseases and Conditions,Organismal Injury and Abnormalities	Skin tumor	0.0163		-1.26	ANGPTL4,ARG1,CCRL2,E2F8,IL17RC,MAPK13,MSH2,NFKBIA,NQO1,NRP1,PRKCH,RB1,SPINT2	13
Nervous System Development and Function,Tissue Morphology	Density of neurons	0.0165		-0.811	ARG1,C4A/C4B,CAPNS1,FBXO2,Gm21596/Hmgb1,IL1RAP,PITX3,SEMA3B,SEMA3F,TNFRSF21	10
Cellular Development	Delay in differentiation of cells	0.0165			DUSP7,MPZ,RB1,WWTR1	4
Cardiovascular Disease,Organismal Injury and Abnormalities,Skeletal and Muscular Disorders	Intrinsic cardiomyopathy	0.0167			ACSL1,ADORA1,ANK3,CAPNS1,DMD,KLK3,NOX4,NPR2,SIRT5,SRI,TGFBR2	11
Organismal Injury and Abnormalities	Adverse drug reaction	0.0171			CYP1A2,NQO1	2
Cell-To-Cell Signaling and Interaction,Small Molecule Biochemistry	Catabolism of neurotransmitter	0.0171			MAOA,NAALAD2	2
Embryonic Development,Organ Development,Organismal Development,Reproductive System Development and Function,Tissue Development	Growth of preantral follicle	0.0171			AR,INHBA	2
Connective Tissue Development and Function,Tissue Morphology	Quantity of brown adipocytes	0.0171			EIF4EBP1,MOGAT2	2
Cellular Assembly and Organization,Cellular Function and Maintenance	Release of exosomes	0.0171			RAB27A,SMPD2	2
Lipid Metabolism,Molecular Transport,Small Molecule Biochemistry	Quantity of 5-hydroxyeicosatetraenoic acid	0.0171			CYP1A2,EPHX2	2
Connective Tissue Disorders,Inflammatory Disease,Inflammatory Response,Organismal Injury and Abnormalities,Skeletal and Muscular Disorders	Knee osteoarthritis	0.0171			POSTN,TGFBR2	2
Nervous System Development and Function,Organ Morphology,Organismal Development,Tissue Morphology	Morphology of brain tissue	0.0171			POSTN,TKT	2
Lipid Metabolism,Small Molecule Biochemistry	Cleavage of glycosphingolipid	0.0171			HEXA,SMPD2	2
Carbohydrate Metabolism,Molecular Transport	Depletion of glycogen	0.0171			CD36,CYP1A2	2
Nervous System Development and Function,Organ Morphology,Organismal Development	Morphology of somatosensory cortex	0.0171			EFNA5,MAOA	2
Cell-To-Cell Signaling and Interaction,Nervous System Development and Function	Contact repulsion	0.0171			ELOVL3,SEMA3F	2
Cardiovascular Disease,Cell Morphology,Organismal Injury and Abnormalities	Abnormal morphology of foam cells	0.0171			CD36,MPZ	2
Cell Cycle,Hepatic System Development and Function	Polyploidization of hepatocytes	0.0171			E2F8,RB1	2
DNA Replication, Recombination, and Repair	Instability of DNA	0.0171			MSH2,RB1	2
Lipid Metabolism,Molecular Transport,Small Molecule Biochemistry	Accumulation of ganglioside	0.0171			HEXA,IDUA	2
Organismal Development,Skeletal and Muscular System Development and Function	Strength of hindlimb	0.0171			AR,GAL3ST1	2
Cellular Movement,Reproductive System Development and Function	Release of germ cells	0.0171			AR,EFNA5	2
Endocrine System Disorders,Organismal Injury and Abnormalities,Reproductive System Disease	Polycystic ovary syndrome	0.0171			AR,CYP1A2	2
Cancer,Organismal Injury and Abnormalities,Respiratory Disease	Lung tumor	0.0175		0.021	ANGPTL4,BLM,EIF4EBP1,G3BP2,GPI,HTATIP2,IGFBP3,ITGB3,LGALS1,MAPK13,MSH2,MYO1B,NEDD8,NFKBIA,NQO1,PDLIM1,POSTN,PPP2R1A,RB1,S100A10,TGFBR2,TNFRSF21	22
Nutritional Disease,Organismal Injury and Abnormalities	Weight gain	0.018		0.079	Akr1b7,BCHE,CD36,CISD1,CYP1A2,DIO1,EIF4EBP1,FKBP5,FMO5,HLA-A,IDUA,IGFALS,IGFBP3,INHBA,LIPC,MOGAT2,PLAAT3,RB1,SUGCT,UCP2	20
Gastrointestinal Disease,Organismal Injury and Abnormalities	Colonic polyp	0.0182			IL18R1,MSH2,PLA2G7	3
Connective Tissue Development and Function,Tissue Morphology	Mass of brown adipose tissue	0.0183			ANGPTL4,CISD1,FKBP5,IGFBP3	4
Organismal Injury and Abnormalities,Tissue Morphology	Degeneration of epithelial tissue	0.0195		-1.342	CD36,FBXO2,IDUA,RB1,XRCC5	5
Cell Death and Survival	Cell death of brain	0.0198		0.203	ADORA1,AR,CAPNS1,CASP6,CASP7,CR1L,MAOA,NFKBIA,NRP1,RB1,TRPM4,UCP2	12
Energy Production,Lipid Metabolism,Small Molecule Biochemistry	Oxidation of lipid	0.0202		0.619	ABCD1,ACSL1,ADH5,ANGPTL4,CD36,CISD1,FABP1,FMO2,SIRT5,SLC22A5,UCP2	11
Cellular Assembly and Organization,Nervous System Development and Function,Tissue Morphology	Quantity of dendritic spines	0.0202		-1.091	IL1RAP,NEURL1,SEMA3B,SEMA3F	4
Cardiovascular Disease,Organismal Injury and Abnormalities	Abdominal aortic aneurysm	0.0202		-1.941	AR,CTSC,EPHX2,TGFBR2	4
Free Radical Scavenging	Biosynthesis of reactive oxygen species	0.021		-0.958	ABCD1,CD36,CYP1A2,NOX4,UCP2	5
Humoral Immune Response,Inflammatory Response	Complement activation	0.021			C4A/C4B,CR1L,Mbl1	3
Cancer,Hematological Disease,Immunological Disease,Organismal Injury and Abnormalities	High-grade lymphoma	0.021			BMF,MSH2,RB1	3
Cell Morphology,Cellular Assembly and Organization,Cellular Development,Cellular Function and Maintenance,Cellular Growth and Proliferation,Embryonic Development,Nervous System Development and Function,Organismal Development,Tissue Development,Tissue Morphology	Density of dendritic spines	0.0218		-1.162	C4A/C4B,CAPNS1,IL1RAP,PITX3,SEMA3B,SEMA3F,TNFRSF21	7
Cancer,Organismal Injury and Abnormalities,Tissue Morphology	Quantity of secondary tumor	0.0223		1.387	EIF4EBP1,ITGB3,MYO1B,NEDD8,PDLIM1,POSTN	6
Embryonic Development,Organ Development,Organ Morphology,Organismal Development,Respiratory System Development and Function,Tissue Development	Morphogenesis of lung lobe	0.0224			FOXF1,TGFBR2	2
Cell-To-Cell Signaling and Interaction,Cellular Assembly and Organization	Stabilization of synapse	0.0224			ANK3,GABARAP	2
Cardiovascular System Development and Function,Tissue Development	Neovascularization of tissue	0.0224			Gm21596/Hmgb1,NRP1	2
Endocrine System Disorders,Gastrointestinal Disease,Immunological Disease,Metabolic Disease,Organismal Injury and Abnormalities	Onset of insulin-dependent diabetes mellitus	0.0224			TGFBR2,UCP2	2
Neurological Disease,Organismal Injury and Abnormalities,Psychological Disorders	Preclinical stage amyotrophic lateral sclerosis	0.0224			CD36,VLDLR	2
Cell Death and Survival,Organismal Injury and Abnormalities	Apoptosis of eosinophils	0.0224			LGALS1,NFKBIA	2
Organ Development,Organ Morphology,Organismal Development,Skeletal and Muscular System Development and Function	Mass of extensor digitorum longus muscle	0.0224			AR,DMD	2
Cellular Development	Delay in differentiation of stem cells	0.0224			DUSP7,RB1	2
Ophthalmic Disease,Organismal Injury and Abnormalities	Early stage glaucoma	0.0224			GAPDH,GPI	2
Cell Death and Survival	Apoptosis of lens fiber cells	0.0224			RB1,TGFBR2	2
Post-Translational Modification	Nitrosylation of protein	0.0224			ADH5,DMD	2
Nervous System Development and Function,Tissue Development	Accumulation of neurons	0.0224			CR1L,VLDLR	2
Dermatological Diseases and Conditions,Organismal Injury and Abnormalities	Hyperkeratosis of epidermis	0.0224			RB1,TGFBR2	2
Organ Morphology,Organismal Injury and Abnormalities,Reproductive System Development and Function,Reproductive System Disease	Paleness of placenta	0.0224			ITGB3,SLC20A1	2
Organismal Injury and Abnormalities	Fibrosis of secretory structure	0.024			AR,TGFBR2,VLDLR	3
Cellular Development,Reproductive System Development and Function	Epithelial-mesenchymal transition of breast cell lines	0.024			ITGB3,NFKBIA,TGFBR2	3
Organismal Injury and Abnormalities,Reproductive System Disease	Bleeding of genital organ	0.024			EFNA5,ITGB3,RB1	3
Molecular Transport,Small Molecule Biochemistry	Transport of amine	0.024			Slc22a21,SLC22A3,SLC22A5	3
Cell Death and Survival,Neurological Disease,Organismal Injury and Abnormalities	Cell death of cerebral cortex cells	0.0255		0.036	ADORA1,AR,CAPNS1,MAOA,NFKBIA,NRP1,RB1,TRPM4,UCP2	9
Cardiovascular System Development and Function,Organismal Development	Vascularization of absolute anatomical region	0.0255		-0.105	ELOVL3,EPHX2,Gm21596/Hmgb1,IGFBP3,INHBA,ITGB3,LGALS1,NRP1,TGFBR2,VLDLR	10
Cell Death and Survival,Cellular Compromise,Neurological Disease,Organismal Injury and Abnormalities,Tissue Morphology	Neurodegeneration of axons	0.0255		-0.686	ABCD1,AR,CASP6,CNP,MPZ,NOX4,TRPM4	7
Lipid Metabolism,Molecular Transport,Small Molecule Biochemistry	Concentration of fatty acid	0.0257		-0.699	ABCD1,ACSL1,ADORA1,ANGPTL4,CD36,CYP1A2,EFNA5,ELOVL3,EPHX2,FABP1,FKBP5,IGFBP3,KLKB1,PLAAT3,PRODH,SIRT5,TGFBR2,VLDLR	18
Lipid Metabolism,Molecular Transport,Small Molecule Biochemistry	Uptake of lipid	0.0259		0.372	ACSL1,ANGPTL4,CD36,CISD1,FABP1,MOGAT2,SLC27A5,Slco1a1	8
Cellular Movement,Hematological System Development and Function,Immune Cell Trafficking	Cellular infiltration by granulocytes	0.0261		-0.976	BLM,C4A/C4B,CD36,CLEC14A,CTSC,EPHX2,Gm21596/Hmgb1,GSDMD,LGALS1,NFKBIA,NQO1,PLA2G7,RAB27A,SMARCA4,SPINT2,TGFBR2	16
Organismal Development,Skeletal and Muscular System Development and Function	Mass of hindlimb muscle	0.0261			AR,DMD,IGFBP3,INHBA,SSPN	5
Immunological Disease,Inflammatory Disease,Inflammatory Response,Organismal Injury and Abnormalities,Respiratory Disease	Allergic airway inflammation	0.0261			AR,ARG1,GAPDH,SELENBP1,TKT	5
Cellular Assembly and Organization,Cellular Function and Maintenance	Organization of cellular protrusions	0.0261			CFAP126,IFT27,IFT46,MAOA,TSKU,WHRN	6
Free Radical Scavenging,Small Molecule Biochemistry	Biosynthesis of hydrogen peroxide	0.0265			CD36,CYP1A2,NOX4,UCP2	4
Cell Morphology,Hematological System Development and Function,Immunological Disease,Inflammatory Response,Nervous System Development and Function,Neurological Disease,Organismal Injury and Abnormalities,Tissue Morphology	Abnormal morphology of microglia	0.0271			ABCD1,IDUA,SUSD4	3
Cancer,Hematological Disease,Immunological Disease,Organismal Injury and Abnormalities	Diffuse lymphoma	0.0271			BMF,MSH2,RB1	3
Cell-To-Cell Signaling and Interaction,Molecular Transport,Small Molecule Biochemistry	Release of acetylcholine	0.0271			ADORA1,S100A10,SLC17A8	3
Metabolic Disease,Organismal Injury and Abnormalities	Glucose metabolism disorder	0.028		-1.258	ACER2,ACSL1,ACSM2A,ADK,Airn,Akr1b7,ALDOB,ANGPTL4,AR,ARG1,BCAP31,C8A,CCRL2,CD36,CISD1,CTSC,EIF1AY,EIF4EBP1,EPHX2,FABP1,FKBP5,FMO5,GAPDH,GGCT,Gm21596/Hmgb1,GOLT1A,GPI,Gstp3,HLA-A,HSD17B11,IL17RC,ITIH4,KLK3,LSM3,MAGOHB,MOGAT2,MPV17L,Mup1 (includes others),MYL12B,NFKBIA,NOX4,NQO1,PHB1,PLAAT3,Plpp1,REEP5,SETD7,SLC17A8,SLC22A25,SLC22A5,SLC41A3,Slco1a1,TCEAL8,TGFBR2,TMEM71,TNNC1,UCP2	57
Endocrine System Disorders,Gastrointestinal Disease,Metabolic Disease,Organismal Injury and Abnormalities	Diabetic complication	0.028			Airn,C8A,CD36,EPHX2,FMO5,GGCT,GOLT1A,KLK3,MPV17L,NOX4,PLAAT3,REEP5,SLC22A25,Slco1a1	14
Cellular Compromise	Degeneration of cells	0.0281	Decreased	-2.829	ABCD1,ANK3,AR,ARL13B,CASP6,CD36,CENPX,CFL2,CNP,CR1L,DMD,FBXO2,GNAT1,IDUA,MPZ,NOX4,RB1,SPATA7,TGFBR2,TRPM4,VLDLR,XRCC5	22
Cardiovascular Disease,Organismal Injury and Abnormalities	Severe cardiovascular disorder	0.0282			ACSL1,ANGPTL4	2
Cell Morphology,Hematological Disease,Hematological System Development and Function,Immunological Disease,Lymphoid Tissue Structure and Development,Organismal Injury and Abnormalities	Lack of CD8+ T lymphocyte	0.0282			HLA-A,MPZ	2
Cancer,Cellular Development,Cellular Growth and Proliferation,Organismal Injury and Abnormalities,Tumor Morphology	Proliferation of malignant tumor	0.0282			NFKBIA,NOX4	2
Connective Tissue Disorders,Organismal Injury and Abnormalities	Abnormal morphology of inguinal fat pad	0.0282			FMO5,RETSAT	2
Hematological Disease,Infectious Diseases,Neurological Disease,Organismal Injury and Abnormalities	Cerebral malaria	0.0282			C4A/C4B,C9	2
Connective Tissue Development and Function,Tissue Morphology	Mass of hibernating gland	0.0282			FKBP5,IGFBP3	2
Cellular Movement,Connective Tissue Development and Function	Infiltration by fibroblasts	0.0282			ARG1,ITGB3	2
Lipid Metabolism,Small Molecule Biochemistry	Metabolism of D-sphingosine	0.0282			ACER2,Plpp1	2
Protein Degradation,Protein Synthesis	Catabolism of glycoprotein	0.0282			FBXO2,FBXO6	2
Cancer,Dermatological Diseases and Conditions,Organismal Injury and Abnormalities,Tumor Morphology	Progression of skin tumor	0.0282			CCRL2,SPINT2	2
Cell-To-Cell Signaling and Interaction,Nervous System Development and Function	Conductance velocity of nerves	0.0282			Gm21596/Hmgb1,MPZ	2
Reproductive System Development and Function	Superovulation	0.0282			AMBP,EFNA5	2
Lipid Metabolism,Molecular Transport,Small Molecule Biochemistry	Transport of long chain fatty acid	0.0282			ACSL1,CD36	2
Cellular Growth and Proliferation	Cytostasis of epithelial cells	0.0282			RB1,TGFBR2	2
Cell Death and Survival,Organismal Injury and Abnormalities	Necroptosis	0.0283		1.521	BMF,CAPNS1,GAPDH,PSMD6,RB1,SMPD2,TNFAIP8L1,TNFRSF21	8
Hematological System Development and Function,Inflammatory Response,Tissue Morphology	Quantity of macrophages	0.0283		0.415	AMBP,ARG1,BLM,C4A/C4B,CD36,DMD,FABP1,ITGB3,LIPC,Mbl1,MPZ,NEDD8,NFKBIA,RB1,SUGCT,TGFBR2,TRPM4	17
Nervous System Development and Function,Skeletal and Muscular System Development and Function	Motor function	0.0287		1.941	AR,Gm21596/Hmgb1,GPX6,HLA-A,IDUA,MPZ,NEURL1,NRP1,S100A10	9
Cell-To-Cell Signaling and Interaction	Density of neuromuscular junctions	0.03			HLA-A	1
Connective Tissue Development and Function,Skeletal and Muscular System Development and Function,Tissue Morphology	Density of osteocytes	0.03			TGFBR2	1
Carbohydrate Metabolism,Drug Metabolism,Small Molecule Biochemistry	Catabolism of heparin	0.03			IDUA	1
DNA Replication, Recombination, and Repair	Sensitivity of chromatin	0.03			RB1	1
Cell Death and Survival	Cell death of side population cell	0.03			ABCG2	1
Lipid Metabolism,Molecular Transport,Nucleic Acid Metabolism,Small Molecule Biochemistry	Accumulation of palmitoleoyl-coenzyme A	0.03			SIRT5	1
Cellular Growth and Proliferation,Hematological System Development and Function	Inhibition of effector memory RA-positive cytotoxic T cells	0.03			HLA-A	1
Cardiovascular Disease,Organismal Injury and Abnormalities,Renal and Urological Disease	Infarction of kidney	0.03			CYP1A2	1
Cell Morphology,Cellular Assembly and Organization,Cellular Development,Cellular Function and Maintenance,Cellular Growth and Proliferation,Embryonic Development,Nervous System Development and Function,Organ Development,Organismal Development,Tissue Development,Visual System Development and Function	Development of corneal axon	0.03			NRP1	1
Cell Death and Survival,Neurological Disease,Organismal Injury and Abnormalities	Cell death of mesencephalic neurons	0.03			CAPNS1	1
Cardiovascular System Development and Function,Cellular Movement	Homing of endothelial progenitor cells	0.03			IGFBP3	1
Lipid Metabolism,Nucleic Acid Metabolism,Small Molecule Biochemistry	Metabolism of palmitoyl-coenzyme A	0.03			SLC22A5	1
Nervous System Development and Function,Organ Morphology,Organismal Development	Area of primary somatosensory cortex	0.03			EFNA5	1
Carbohydrate Metabolism,Lipid Metabolism,Small Molecule Biochemistry	Hydrolysis of 1-palmitoyl-2-arachidonyl-sn-glycero-3-phosphorylcholine	0.03			PLAAT3	1
Organismal Injury and Abnormalities	Retraction of fibrin clot	0.03			ITGB3	1
Cell Morphology	Debranching of actin filaments	0.03			GMFG	1
Cellular Development,Connective Tissue Development and Function,Tissue Development	Differentiation of calvaria	0.03			TGFBR2	1
Tissue Development	Survival of epithelial tissue	0.03			RB1	1
Reproductive System Development and Function,Tissue Morphology	Quantity of breast cell lines	0.03			AR	1
Cell Cycle	Mitosis of villus cells	0.03			RB1	1
Cell-To-Cell Signaling and Interaction,Inflammatory Response	Cytotoxic reaction of bone marrow-derived dendritic cells	0.03			SERPINB9	1
Cell Morphology,Inflammatory Disease,Inflammatory Response,Neurological Disease,Organ Morphology,Organismal Injury and Abnormalities	Swelling of hippocampal neurons	0.03			TRPM4	1
Cancer,Organismal Injury and Abnormalities,Respiratory Disease,Tumor Morphology	Progression of murine Lewis lung carcinoma	0.03			TGFBR2	1
Cell-To-Cell Signaling and Interaction,Cellular Growth and Proliferation,Hematological System Development and Function	Induction of B cell hybridoma cells	0.03			INHBA	1
Cell Morphology,Cellular Assembly and Organization,Cellular Development,Cellular Function and Maintenance,Cellular Growth and Proliferation,Nervous System Development and Function,Organismal Development,Tissue Development	Sprouting of sensory neurons	0.03			NFKBIA	1
Cell Cycle,Skeletal and Muscular System Development and Function	Exit from cell cycle progression of myotube	0.03			RB1	1
Cell Morphology,Hair and Skin Development and Function	Pigmentation of Kupffer cells	0.03			CYP1A2	1
Hair and Skin Development and Function,Organ Morphology	Quantity of pilosebaceous system	0.03			ELOVL3	1
Molecular Transport,Small Molecule Biochemistry,Vitamin and Mineral Metabolism	Transport of biotin	0.03			ABCG2	1
Cellular Development,Cellular Growth and Proliferation,Hematological System Development and Function,Hematopoiesis,Lymphoid Tissue Structure and Development,Tissue Development	Proliferation of B lymphoblasts	0.03			NFKBIA	1
Cellular Development,Cellular Growth and Proliferation	Proliferation of side population cell	0.03			ABCG2	1
Digestive System Development and Function,Gastrointestinal Disease,Hepatic System Development and Function,Hepatic System Disease,Inflammatory Disease,Inflammatory Response,Organ Development,Organismal Injury and Abnormalities	Chronic phase hepatitis	0.03			HLA-A	1
Nucleic Acid Metabolism,Small Molecule Biochemistry	Binding of imatinib	0.03			ABCG2	1
Cell Death and Survival,Cellular Development,Tissue Development,Tissue Morphology	Delay in initiation of regeneration of goblet cells	0.03			TGFBR2	1
Small Molecule Biochemistry	Synthesis of thioctic acid	0.03			LIAS	1
Carbohydrate Metabolism	Excretion of glycosaminoglycan	0.03			IDUA	1
Cellular Assembly and Organization,DNA Replication, Recombination, and Repair	Translocation of chromosomes	0.03			XRCC5	1
Organismal Injury and Abnormalities,Respiratory Disease	Edema of lung tissue	0.03			GSDMD	1
Cell Cycle,Visual System Development and Function	Mitosis of lens cells	0.03			RB1	1
Cellular Development,Embryonic Development,Organismal Development,Tissue Development	Differentiation of notochord	0.03			NFKBIA	1
Cellular Movement	Cellular infiltration of submucosa	0.03			CYP1A2	1
Developmental Disorder,Neurological Disease,Organismal Injury and Abnormalities,Reproductive System Disease	Masculinization of brain	0.03			AR	1
Cell Death and Survival,Organismal Injury and Abnormalities	Cell death of dendritic epidermal T cells	0.03			NQO1	1
Cardiovascular Disease,Cardiovascular System Development and Function,Organ Morphology,Organismal Development,Organismal Injury and Abnormalities,Tissue Morphology	Mass of heart tissue	0.03			TKT	1
Cardiovascular System Development and Function,Organismal Development	Vascularization of tarsus of eye	0.03			ELOVL3	1
Lipid Metabolism,Small Molecule Biochemistry	Incorporation of 15-(4-iodophenyl)-3-methylpentadecanoic acid	0.03			CD36	1
Cell-mediated Immune Response,Lymphoid Tissue Structure and Development	Frequency of dendritic epidermal T cells	0.03			NQO1	1
Small Molecule Biochemistry	Metabolism of irinotecan	0.03			Ces1b/Ces1c	1
Cell-To-Cell Signaling and Interaction,Nervous System Development and Function	Delay in conduction of nerves	0.03			MPZ	1
Cardiovascular System Development and Function,Cellular Assembly and Organization,Cellular Development,Cellular Growth and Proliferation,Embryonic Development,Organ Development,Organismal Development,Skeletal and Muscular System Development and Function,Tissue Development	Development of costameres	0.03			DMD	1
Cell-To-Cell Signaling and Interaction,Cellular Movement,Hematological System Development and Function,Immune Cell Trafficking,Inflammatory Response	Recruitment of Langerhans cells	0.03			LAMTOR2	1
Cell-To-Cell Signaling and Interaction	Desensitization of retinal rods	0.03			GNAT1	1
Lipid Metabolism,Small Molecule Biochemistry	Hydrolysis of palmitic acid	0.03			PLAAT3	1
Nervous System Development and Function	Shivering	0.03			ELOVL3	1
Nervous System Development and Function,Organ Morphology,Organismal Development,Tissue Morphology	Mass of brain tissue	0.03			TKT	1
Metabolic Disease,Organismal Injury and Abnormalities	Mild lactic acidosis	0.03			SIRT5	1
Cell Death and Survival,Skeletal and Muscular System Development and Function	Cell viability of myoblasts	0.03			SMARCA4	1
Hair and Skin Development and Function,Organ Development	Pigmentation of hair follicle	0.03			RB1	1
Cardiovascular System Development and Function,Organismal Development,Tissue Development	Neovascularization of bone marrow	0.03			NRP1	1
Cell Cycle,Reproductive System Development and Function	Arrest in premeiotic phase of spermatogenic cells	0.03			AR	1
Carbohydrate Metabolism,Lipid Metabolism,Small Molecule Biochemistry	Hydrolysis of colfosceril palmitate	0.03			PLAAT3	1
Cell-To-Cell Signaling and Interaction,Nervous System Development and Function	Synaptic transmission of superior cervical ganglion neurons	0.03			SNAPIN	1
Neurological Disease,Organismal Injury and Abnormalities	Dysosmia	0.03			CETN2	1
Hematological System Development and Function,Hematopoiesis,Humoral Immune Response,Immune Cell Trafficking,Inflammatory Response,Tissue Development	Accumulation of transitional 1 B lymphocytes	0.03			BMF	1
Embryonic Development	Migration of mesenchyme	0.03			FOXF1	1
Amino Acid Metabolism,Drug Metabolism,Molecular Transport,Small Molecule Biochemistry	Clearance of methotrexate	0.03			ABCG2	1
Cellular Development,Cellular Growth and Proliferation	Colony formation of Staphylococcus aureus	0.03			GSDMD	1
Cardiovascular System Development and Function,Organ Morphology,Organismal Development,Tissue Morphology	Quantity of coronary vessel	0.03			SMARCA4	1
Nucleic Acid Metabolism,Small Molecule Biochemistry	Accumulation of NADH	0.03			NQO1	1
Cardiovascular System Development and Function,Cell Morphology,Cellular Function and Maintenance,Organ Morphology,Organismal Development,Skeletal and Muscular System Development and Function,Tissue Morphology	Length of ventricular myocytes	0.03			SRI	1
Small Molecule Biochemistry	Metabolism of nitrobenzene	0.03			GSTM4	1
Cardiovascular Disease,Cardiovascular System Development and Function,Developmental Disorder,Embryonic Development,Organismal Development,Organismal Injury and Abnormalities,Tissue Morphology	Abnormal morphology of second branchial archy artery	0.03			NRP1	1
Cellular Assembly and Organization,Cellular Function and Maintenance,Nervous System Development and Function,Tissue Development	Organization of axon terminals	0.03			MAOA	1
Cellular Development	Epithelial-mesenchymal transition of hepatoma cell lines	0.03			HTATIP2	1
Lipid Metabolism,Molecular Transport,Nucleic Acid Metabolism,Small Molecule Biochemistry	Accumulation of lauroyl-coenzyme A	0.03			SIRT5	1
Nervous System Development and Function,Tissue Morphology	Diameter of axon bundle	0.03			MPZ	1
Embryonic Development,Organismal Development,Tissue Development	Expansion of testis cord	0.03			INHBA	1
Cardiovascular System Development and Function,Organismal Development,Reproductive System Development and Function	Vascularization of prostate gland	0.03			TGFBR2	1
Cellular Assembly and Organization	Fusion of centromeres	0.03			RB1	1
Cancer,Organismal Injury and Abnormalities	Tumorigenesis of endothelial cells	0.03			ANGPTL4	1
Free Radical Scavenging,Small Molecule Biochemistry	Consumption of hydrogen peroxide	0.03			ABCG2	1
Post-Translational Modification,Protein Degradation,Protein Synthesis	Hydrolysis of Gelatin	0.03			KLK3	1
Behavior,Organismal Injury and Abnormalities,Psychological Disorders	Self-mutilatory behavior	0.03			MPZ	1
Metabolic Disease,Organismal Injury and Abnormalities,Renal and Urological Disease	Protein overload nephropathy	0.03			FABP1	1
Energy Production,Nucleic Acid Metabolism,Small Molecule Biochemistry	Accumulation of ATP	0.03			EPHX2	1
Cell Death and Survival	Killing of cytotoxic T cells	0.03			RAB27A	1
Cellular Development,Cellular Growth and Proliferation,Respiratory System Development and Function	Cytostasis of lung cell lines	0.03			NFKBIA	1
Connective Tissue Disorders,Immunological Disease,Inflammatory Disease,Inflammatory Response,Organismal Injury and Abnormalities,Skeletal and Muscular Disorders	Acute rheumatoid arthritis	0.03			CTSC	1
Cellular Development,Embryonic Development,Nervous System Development and Function,Organ Development,Organismal Development,Tissue Development	Maturation of outer hair cells	0.03			RB1	1
Molecular Transport,Protein Synthesis,Protein Trafficking	Localization of protein fragment	0.03			HLA-A	1
Tissue Morphology	Quantity of macrocytes	0.03			BLM	1
Cellular Function and Maintenance,Reproductive System Development and Function	Progression of late spermatids	0.03			AR	1
Cell Death and Survival,Cellular Function and Maintenance	Delay in initiation of clearance of pneumocytes	0.03			CD36	1
Cellular Assembly and Organization	Redistribution of granules	0.03			RAB27A	1
Hair and Skin Development and Function	Pigmentation of spleen	0.03			CYP1A2	1
Nervous System Development and Function,Neurological Disease,Organismal Injury and Abnormalities	Abnormal morphology of nociceptor	0.03			LGALS1	1
Molecular Transport	Absorption of K+	0.03			KLK3	1
Nervous System Development and Function	Latency of nerves	0.03			MPZ	1
Connective Tissue Disorders,Developmental Disorder,Gastrointestinal Disease,Organ Morphology,Organismal Development,Organismal Injury and Abnormalities,Respiratory Disease,Respiratory System Development and Function,Skeletal and Muscular Disorders	Prominent nasal bridge	0.03			IDUA	1
Infectious Diseases,Organismal Injury and Abnormalities	Reproduction of human herpesvirus 1	0.03			IRF5	1
Lipid Metabolism,Molecular Transport,Small Molecule Biochemistry	Distribution of BODIPY-C12	0.03			FABP1	1
Molecular Transport	Accumulation of ubiquinone	0.03			COQ7	1
Cellular Assembly and Organization,Nervous System Development and Function	Formation of paranodes	0.03			GAL3ST1	1
Nucleic Acid Metabolism,Small Molecule Biochemistry	Biosynthesis of dATP	0.03			ADK	1
Cellular Development,Connective Tissue Development and Function	Adipogenesis of calvarial cells	0.03			WWTR1	1
Cardiovascular System Development and Function,Cellular Development,Cellular Growth and Proliferation,Organ Development,Organismal Development,Skeletal and Muscular System Development and Function,Tissue Development,Tissue Morphology	Outgrowth of vascular smooth muscle cells	0.03			AR	1
Molecular Transport	Transport of riboflavin	0.03			ABCG2	1
Cardiovascular System Development and Function,Organismal Development	Maturation of capillary vessel	0.03			ITGB3	1
Small Molecule Biochemistry	Metabolism of SN-38	0.03			Ces1b/Ces1c	1
Small Molecule Biochemistry	Metabolism of dibenzo(1,4)dioxin	0.03			CYP1A2	1
Cellular Assembly and Organization,Cellular Function and Maintenance	Movement of sperm tail	0.03			NEURL1	1
Lipid Metabolism,Small Molecule Biochemistry	Targeting of BODIPY-C12	0.03			FABP1	1
Neurological Disease,Organismal Injury and Abnormalities	Hypomyelination of cells	0.03			MPZ	1
Embryonic Development,Tissue Morphology	Quantity of testis cord	0.03			INHBA	1
Lipid Metabolism,Small Molecule Biochemistry	Utilization of triacylglycerol	0.03			ANGPTL4	1
Cell Morphology,Cell-To-Cell Signaling and Interaction,Cellular Assembly and Organization,Nervous System Development and Function,Tissue Morphology	Morphology of paranodal junctions	0.03			GAL3ST1	1
Cardiovascular System Development and Function,Organismal Development	Formation of great vessels	0.03			NRP1	1
Cancer,Cellular Movement,Connective Tissue Disorders,Organismal Injury and Abnormalities	Delay in invasion of osteoclasts	0.03			Gm21596/Hmgb1	1
Cell Cycle	Asymmetric division of skeletal muscle satellite cells	0.03			DMD	1
Ophthalmic Disease,Organismal Injury and Abnormalities	Subretinal fibrosis	0.03			LGALS1	1
Cancer,Neurological Disease,Organismal Injury and Abnormalities	Growth of group 3 medulloblastoma	0.03			ABCG2	1
Cancer,Cell Cycle,Organismal Injury and Abnormalities	G2/M phase transition of squamous carcinoma cells	0.03			TGFBR2	1
Organ Morphology,Skeletal and Muscular System Development and Function,Tissue Morphology	Quantity of myoblasts	0.03			RB1	1
Reproductive System Development and Function	Activation of placenta	0.03			RB1	1
Embryonic Development	Elongation of testis cord	0.03			INHBA	1
Organismal Injury and Abnormalities,Reproductive System Disease	Resorption of embryo	0.03			RB1	1
Cellular Compromise,Gastrointestinal Disease,Hepatic System Disease,Organismal Injury and Abnormalities,Tissue Morphology	Degeneration of hepatocytes	0.03			XRCC5	1
Cell Cycle,Nervous System Development and Function	Cell cycle progression of trigeminal ganglion neurons	0.03			RB1	1
Inflammatory Disease,Inflammatory Response,Organismal Injury and Abnormalities,Respiratory Disease	Chronic phase pneumonitis	0.03			HLA-A	1
Infectious Diseases,Organismal Injury and Abnormalities	Chronic phase viral disease	0.03			HLA-A	1
Lipid Metabolism,Molecular Transport,Small Molecule Biochemistry	Transport of palmitic acid	0.03			CD36	1
Cardiovascular System Development and Function,Organismal Development	Vascularization of islets of Langerhans	0.03			EPHX2	1
Cellular Assembly and Organization	Quantity of macropinosomes	0.03			RAB34	1
Cancer,Endocrine System Disorders,Organismal Injury and Abnormalities,Tissue Morphology	Quantity of thyroid gland tumor	0.03			RB1	1
Cellular Development	Transition of myofiber	0.03			AR	1
Lipid Metabolism,Molecular Transport,Small Molecule Biochemistry	Uptake of omega-(4-iodophenyl)pentadecanoic acid	0.03			CD36	1
Connective Tissue Development and Function,Organismal Functions,Tissue Morphology	Delay in initiation of healing of femur	0.03			Gm21596/Hmgb1	1
Carbohydrate Metabolism,Skeletal and Muscular System Development and Function	Glycogenesis of soleus muscle	0.03			CD36	1
Cell Death and Survival	Apoptosis of granule neuron progenitor cells	0.03			RB1	1
Nucleic Acid Metabolism,Small Molecule Biochemistry	Penetration of imatinib	0.03			ABCG2	1
Cell Cycle	Aneuploidy of horizontal cells	0.03			RB1	1
Dermatological Diseases and Conditions,Developmental Disorder,Organismal Injury and Abnormalities,Reproductive System Disease	Hypoplasia of foreskin of penis	0.03			AR	1
Cardiovascular System Development and Function,Organismal Development,Tissue Morphology	Area of tunica intima	0.03			AR	1
Cellular Development,Skeletal and Muscular System Development and Function,Tissue Development	Delay in initiation of differentiation of quadriceps muscle	0.03			SSPN	1
Nervous System Development and Function,Tissue Morphology	Polyphasia of nerves	0.03			MPZ	1
Cell Morphology,Cellular Function and Maintenance	Repair of endothelial cell lines	0.03			Gm21596/Hmgb1	1
Cellular Assembly and Organization	Activation of permeability transition pores	0.03			SLC25A5	1
Energy Production,Lipid Metabolism,Small Molecule Biochemistry	Oxidation of stearic acid	0.03			SIRT5	1
Cellular Movement	Chemotaxis of lung cell lines	0.03			Gm21596/Hmgb1	1
Cellular Movement	Invasion of endocrine cell lines	0.03			NFKBIA	1
Developmental Disorder,Organismal Injury and Abnormalities,Reproductive System Disease	Congenital malformation of glans penis	0.03			AR	1
Cell Cycle	Mitosis of horizontal cells	0.03			RB1	1
Cardiovascular System Development and Function,Tissue Development	Accumulation of endothelial progenitor cells	0.03			Gm21596/Hmgb1	1
Neurological Disease,Organismal Injury and Abnormalities,Psychological Disorders,Skeletal and Muscular Disorders	Abnormal involuntary movement of limb	0.03			S100A10	1
Cellular Movement,Connective Tissue Development and Function	Infiltration by dermal fibroblasts	0.03			ITGB3	1
Cancer,Cellular Development,Cellular Growth and Proliferation,Gastrointestinal Disease,Organismal Injury and Abnormalities,Tumor Morphology	Proliferation of colorectal carcinoma	0.03			NOX4	1
Hematological Disease,Organismal Injury and Abnormalities	Erythroblastosis of bone marrow	0.03			BNIP3L	1
Lipid Metabolism,Small Molecule Biochemistry	Hydrolysis of arachidonic acid	0.03			PLAAT3	1
Embryonic Development,Hematological System Development and Function,Lymphoid Tissue Structure and Development,Organ Development,Organismal Development,Tissue Development	Formation of periarteriolar lymphoid sheath	0.03			NFKBIA	1
Cellular Growth and Proliferation,Organismal Development	Overgrowth of E. coli	0.03			TRPM4	1
Organ Morphology,Reproductive System Development and Function,Tissue Development	Delay in initiation of branching of mammary duct	0.03			NFKBIA	1
Cellular Assembly and Organization,Cellular Compromise,DNA Replication, Recombination, and Repair	Disruption of heterochromatin	0.03			RB1	1
Connective Tissue Development and Function,Embryonic Development,Organ Development,Organismal Development,Skeletal and Muscular System Development and Function,Tissue Development	Formation of alveolar bone	0.03			POSTN	1
Cell-To-Cell Signaling and Interaction,Cellular Function and Maintenance,Inflammatory Response	Phagocytosis of uterine epithelial cells	0.03			RB1	1
Cellular Movement	Invasion of hepatoma cell lines	0.03			HTATIP2	1
Cellular Development,Cellular Growth and Proliferation,Organ Development,Reproductive System Development and Function,Tissue Development	Expansion of Leydig cells	0.03			WWTR1	1
Cancer,Organismal Injury and Abnormalities	Metastasis of adenocarcinoma cells	0.03			CBR1	1
Embryonic Development,Hair and Skin Development and Function,Organ Development,Organ Morphology,Organismal Development,Tissue Development	Morphogenesis of vibrissae	0.03			INHBA	1
Cell-To-Cell Signaling and Interaction,Reproductive System Development and Function	Hyperactivation of sperm	0.03			LGALS1	1
Cell Death and Survival,Organismal Injury and Abnormalities	Cell death of endothelial progenitor cells	0.03			IGFBP3	1
Cell-To-Cell Signaling and Interaction	Desensitization of rod bipolar cells	0.03			GNAT1	1
Cell Death and Survival	Survival of granule neuron progenitor cells	0.03			RB1	1
Cell Death and Survival,Embryonic Development,Organismal Injury and Abnormalities,Tissue Morphology	Quantity of apoptotic neural crest cells	0.03			CAPNS1	1
Cell Morphology,Cellular Assembly and Organization,Cellular Function and Maintenance	Formation of actin-rich protrusion	0.03			ITGB3	1
Cancer,Cellular Movement,Connective Tissue Disorders,Organismal Injury and Abnormalities	Delay in invasion of osteoblasts	0.03			Gm21596/Hmgb1	1
Cancer,Organismal Injury and Abnormalities,Tumor Morphology	Delay in initiation of progression of tumor	0.03			AR	1
Inflammatory Response,Organismal Injury and Abnormalities,Reproductive System Disease	Inflammation of ventral prostatic lobe	0.03			AR	1
Reproductive System Development and Function	Erectile function	0.03			AR	1
Cell Death and Survival,Organismal Injury and Abnormalities,Tissue Morphology	Quantity of apoptotic neuroepithelial cells	0.03			MAOA	1
Cell Death and Survival,Organismal Injury and Abnormalities	Cell death of mesothelial cells	0.03			Gm21596/Hmgb1	1
Cancer,Cellular Movement,Hematological Disease,Hematopoiesis,Organismal Injury and Abnormalities	Invasion of megakaryocytes	0.03			NQO1	1
Cellular Assembly and Organization	Association of mitochondrial outer membrane	0.03			MPZ	1
Cellular Movement	Translocation of E. coli	0.03			TRPM4	1
Molecular Transport,Nucleic Acid Metabolism,Small Molecule Biochemistry	Transport of imatinib	0.03			ABCG2	1
Cellular Development	Differentiation of side population cell	0.03			ABCG2	1
Organismal Injury and Abnormalities,Renal and Urological Disease	Fibrosis of urinary bladder	0.03			CYP1A2	1
Cancer,Gastrointestinal Disease,Hepatic System Disease,Organismal Injury and Abnormalities	Cancer of liver cells	0.03			TGFBR2	1
Lipid Metabolism,Molecular Transport,Small Molecule Biochemistry	Distribution of BODIPY-C16	0.03			FABP1	1
Cell Death and Survival,Cellular Function and Maintenance	Clearance of Plasmodium	0.03			CD36	1
Free Radical Scavenging,Molecular Transport	Secretion of hydrogen peroxide	0.03			COQ7	1
Cancer,Cellular Development,Cellular Growth and Proliferation,Endocrine System Disorders,Organismal Injury and Abnormalities,Reproductive System Disease,Tumor Morphology	Growth of granulosa cell tumor cells	0.03			INHBA	1
Cardiovascular System Development and Function,Cell-To-Cell Signaling and Interaction,Cellular Growth and Proliferation,Skeletal and Muscular System Development and Function	Stimulation of cardiomyocytes	0.03			ANK3	1
Cellular Development	Transition of adipocytes	0.03			AR	1
Hematological System Development and Function	Activated partial thromboplastin time of plasma	0.03			KLKB1	1
Lipid Metabolism,Molecular Transport,Small Molecule Biochemistry	Efflux of long chain fatty acid	0.03			ACSL1	1
Cell Death and Survival,Hair and Skin Development and Function	Survival of melanocytes	0.03			RB1	1
Developmental Disorder,Hereditary Disorder,Lipid Metabolism,Metabolic Disease,Neurological Disease,Organismal Injury and Abnormalities,Small Molecule Biochemistry	Tay-Sachs disease	0.03			HEXA	1
Cellular Assembly and Organization	Uptake of mitochondria	0.03			GAPDH	1
Cell-To-Cell Signaling and Interaction,Nervous System Development and Function,Skeletal and Muscular System Development and Function	Compound action potential of muscle	0.03			MPZ	1
Infectious Diseases,Organismal Injury and Abnormalities	Reproduction of vesicular stomatitis virus	0.03			IRF5	1
Cellular Development,Cellular Growth and Proliferation,Hair and Skin Development and Function	Outgrowth of epithelial cell lines	0.03			ITGB3	1
Cell Death and Survival	Apoptosis of germinal center	0.03			MSH2	1
Hair and Skin Development and Function,Organ Development	Delay in initiation of regrowth of hair	0.03			AR	1
Neurological Disease,Organismal Injury and Abnormalities,Psychological Disorders	Axial abnormal involuntary movement	0.03			S100A10	1
Cell Morphology	Cell rounding of melanoma cell lines	0.03			SMPD2	1
Lipid Metabolism,Small Molecule Biochemistry	Hydrolysis of linoleic acid	0.03			PLAAT3	1
Immunological Disease,Organismal Injury and Abnormalities,Respiratory Disease	Hypersensitive reaction of bronchial tissue	0.03			PLA2G7	1
Cancer,Gastrointestinal Disease,Organismal Injury and Abnormalities	Invasive colon cancer	0.03			TGFBR2	1
Drug Metabolism	Quantity of acetaminophen	0.03			CYP1A2	1
Cell Morphology	Polarity of hippocampal neurons	0.03			ANK3	1
Cellular Response to Therapeutics,Embryonic Development	Radiosensitivity of embryonic stem cell lines	0.03			MSH2	1
Cancer,Cell Cycle,Organismal Injury and Abnormalities,Tumor Morphology	Mitosis of squamous carcinoma cells	0.03			TGFBR2	1
Cancer,Cellular Development,Cellular Growth and Proliferation,Hematological Disease,Organismal Injury and Abnormalities,Tumor Morphology	Proliferation of myeloma cells	0.03			INHBA	1
Cell Cycle,Embryonic Development	Arrest in G2/M phase of embryonic stem cells	0.03			SMARCA4	1
Cancer,Endocrine System Disorders,Gastrointestinal Disease,Organismal Injury and Abnormalities	Formation of acinar cell adenoma	0.03			LGALS1	1
Connective Tissue Development and Function,Digestive System Development and Function,Organismal Development,Skeletal and Muscular System Development and Function,Tissue Development	Bone volume fraction of alveolar bone	0.03			POSTN	1
Drug Metabolism,Molecular Transport	Accumulation of mitoxantrone	0.03			ABCG2	1
Cell Death and Survival,Organismal Injury and Abnormalities	Apoptosis of prostate cells	0.03			TGFBR2	1
Nervous System Development and Function,Organ Morphology,Organismal Development,Tissue Morphology	Volume of cortical tissue	0.03			POSTN	1
Lipid Metabolism,Nucleic Acid Metabolism,Small Molecule Biochemistry	Catabolism of acetyl-coenzyme A	0.03			NUDT7	1
Cellular Development,Nervous System Development and Function,Tissue Development	Delay in initiation of differentiation of Schwann cells	0.03			MPZ	1
Hematological Disease,Hereditary Disorder,Immunological Disease,Organismal Injury and Abnormalities	Histiocytosis-lymphadenopathy plus syndrome	0.03			PHB1	1
Energy Production,Lipid Metabolism,Small Molecule Biochemistry	Beta-oxidation of triolein	0.03			CISD1	1
Lipid Metabolism,Molecular Transport,Small Molecule Biochemistry	Distribution of NBD-stearic acid	0.03			FABP1	1
Cell Cycle	Entry into cell cycle progression of horizontal cells	0.03			RB1	1
Cell Death and Survival,Organismal Injury and Abnormalities	Necroptosis of retinal cells	0.03			GAPDH	1
Organ Morphology,Reproductive System Development and Function,Tissue Development,Tissue Morphology	Regeneration of prostate epithelium	0.03			AR	1
Amino Acid Metabolism,Small Molecule Biochemistry	Depletion of L-arginine	0.03			ARG1	1
Organismal Injury and Abnormalities	Development of premalignant lesion	0.03			Crb3	1
Cell Cycle,Digestive System Development and Function	Re-entry into cell cycle progression of enterocytes	0.03			RB1	1
Neurological Disease,Organismal Injury and Abnormalities	Progressive early-onset ataxia	0.03			ANK3	1
Cell Cycle	Arrest in cell cycle progression of myeloma cell lines	0.03			INHBA	1
Lipid Metabolism,Small Molecule Biochemistry	Acylation of 2-oleoylglycerol	0.03			MOGAT2	1
Cell-To-Cell Signaling and Interaction,Hematological System Development and Function,Immune Cell Trafficking,Inflammatory Response	Priming of neutrophils	0.03			RAB27A	1
Drug Metabolism,Molecular Transport,Small Molecule Biochemistry	Transport of pantoprazole	0.03			ABCG2	1
Cellular Movement	Invasion by epicardium-derived cells	0.03			SMARCA4	1
Molecular Transport	Efflux of sulfur	0.03			ABCG2	1
Cellular Development,Nervous System Development and Function,Tissue Development	Postsynaptic differentiation of cortical neurons	0.03			IL1RAP	1
Organismal Injury and Abnormalities,Reproductive System Disease	Fibrosis of ventral prostatic lobe	0.03			AR	1
Hematological Disease,Immunological Disease,Organismal Injury and Abnormalities	Erythroblastosis of spleen	0.03			BNIP3L	1
Cell Signaling,Vitamin and Mineral Metabolism	Delay in initiation of decay of Ca2+	0.03			TNNC1	1
Cell Morphology	Morphology of lung cancer cell lines	0.03			GAL3ST1	1
Connective Tissue Development and Function,Skeletal and Muscular System Development and Function	Apposition of lumbar vertebral column	0.03			WWTR1	1
Cell Death and Survival	Cytolysis of peripheral blood lymphocytes	0.03			HLA-A	1
Neurological Disease,Organismal Injury and Abnormalities,Skeletal and Muscular Disorders	Myotonia	0.03			AR	1
Lipid Metabolism,Small Molecule Biochemistry	Synthesis of ketone body	0.03			SLC27A5	1
Nucleic Acid Metabolism,Small Molecule Biochemistry	Removal of purine base	0.03			ABCG2	1
Nucleic Acid Metabolism,Small Molecule Biochemistry	Clearance of imatinib	0.03			ABCG2	1
Cell Morphology,Cellular Function and Maintenance,Organ Morphology,Tissue Morphology	Permeability of myofiber	0.03			DMD	1
Cell Morphology,Cellular Function and Maintenance	Autophagy of cortical astrocytes	0.03			UCP2	1
Cell Death and Survival,Organismal Injury and Abnormalities	Mitochondrial cell death of bone marrow-derived neutrophils	0.03			G6PC3	1
Skeletal and Muscular System Development and Function	Force generation of cardiomyocytes	0.03			TNNC1	1
Cell-To-Cell Signaling and Interaction,Molecular Transport,Small Molecule Biochemistry	Accumulation of 5-hydroxytryptamine	0.03			MAOA	1
Cell Cycle,Nervous System Development and Function	S phase of neurons	0.03			RB1	1
Developmental Disorder,Endocrine System Disorders,Hereditary Disorder,Metabolic Disease,Neurological Disease,Organismal Injury and Abnormalities,Psychological Disorders	Adrenoleukodystrophy	0.03			ABCD1	1
Cellular Development,Skeletal and Muscular System Development and Function	Delay in initiation of differentiation of muscle cell lines	0.03			WWTR1	1
Connective Tissue Disorders,Developmental Disorder,Gastrointestinal Disease,Inflammatory Response,Organismal Injury and Abnormalities,Skeletal and Muscular Disorders	Inflammation of mandible	0.03			POSTN	1
Organismal Injury and Abnormalities,Skeletal and Muscular Disorders	Pathogenesis of skeletal muscle	0.03			AR	1
Cancer,Organismal Injury and Abnormalities,Reproductive System Disease	Growth of cervical tumor	0.03			PHB1	1
Cellular Assembly and Organization,Cellular Function and Maintenance	Release of microvesicles	0.03			ITGB3	1
Cancer,Organismal Injury and Abnormalities,Reproductive System Disease	Onset of prostate cancer	0.03			AR	1
Cellular Development,Cellular Growth and Proliferation,Reproductive System Development and Function	Outgrowth of breast cell lines	0.03			ITGB3	1
Cell Morphology,Cellular Assembly and Organization	Size of vacuole	0.03			ITGB3	1
Organ Morphology,Organismal Functions	Repair of quadriceps muscle	0.03			SSPN	1
Cell Death and Survival	Cell viability of colorectal cancer cell lines	0.03			MSH2	1
Lipid Metabolism,Small Molecule Biochemistry	Acylation of 1-oleoylglycerol	0.03			MOGAT2	1
Cellular Assembly and Organization	Transport of autophagic vacuoles	0.03			SNAPIN	1
Gastrointestinal Disease,Inflammatory Disease,Organismal Injury and Abnormalities	Periodontitis	0.03			POSTN	1
Cardiovascular Disease,Hematological Disease,Lipid Metabolism,Metabolic Disease,Organismal Injury and Abnormalities,Small Molecule Biochemistry	Severe hypertriglyceridemia	0.03			ANGPTL4	1
Cellular Development	Transition of bone marrow stromal cells	0.03			AR	1
Cellular Development,Endocrine System Development and Function	Differentiation of delta islet cells	0.03			HHEX	1
Cellular Growth and Proliferation,Tissue Development	Proliferation of suprabasal cells	0.03			TGFBR2	1
Cell Death and Survival,Cellular Development,Organ Morphology,Tissue Development,Tissue Morphology	Delay in initiation of regeneration of myofiber	0.03			RB1	1
Cell Morphology,Embryonic Development,Nervous System Development and Function,Organ Development,Organ Morphology,Organismal Development,Tissue Development,Tissue Morphology,Visual System Development and Function	Size of horizontal cells	0.03			RB1	1
Cell-mediated Immune Response,Cellular Development,Cellular Function and Maintenance,Cellular Growth and Proliferation,Embryonic Development,Hematological System Development and Function,Hematopoiesis,Lymphoid Tissue Structure and Development,Organ Development,Organismal Development,Tissue Development	Generation of innate memory phenotype CD8+ T cells	0.03			HLA-A	1
Digestive System Development and Function,Embryonic Development,Organ Development,Organismal Development	Morphogenesis of incisor	0.03			INHBA	1
Endocrine System Development and Function,Lipid Metabolism,Small Molecule Biochemistry,Vitamin and Mineral Metabolism	Synthesis of dihydrotestosterone	0.03			AR	1
Lipid Metabolism,Molecular Transport,Nucleic Acid Metabolism,Small Molecule Biochemistry	Accumulation of myristoyl-coenzyme A	0.03			SIRT5	1
Cancer,Cardiovascular Disease,Organismal Injury and Abnormalities	Delay in invasion of blood vessel	0.03			Gm21596/Hmgb1	1
Cell-To-Cell Signaling and Interaction,Embryonic Development,Inflammatory Response	Cytotoxic reaction of embryonic stem cell lines	0.03			MSH2	1
Dermatological Diseases and Conditions,Inflammatory Disease,Inflammatory Response,Organismal Injury and Abnormalities	Severe dermatitis	0.03			NFKBIA	1
Molecular Transport,Nucleic Acid Metabolism,Small Molecule Biochemistry	Accumulation of NADPH	0.03			NQO1	1
Dermatological Diseases and Conditions,Inflammatory Disease,Inflammatory Response,Organismal Injury and Abnormalities	Initiation of inflammation of skin	0.03			Gm21596/Hmgb1	1
Lipid Metabolism,Molecular Transport,Small Molecule Biochemistry	Delay in initiation of absorption of fat	0.03			MOGAT2	1
Cell Death and Survival	Apoptosis of peripheral nervous system	0.03			RB1	1
Connective Tissue Development and Function,Skeletal and Muscular System Development and Function	Bone mineral density of trabecula	0.03			AR	1
Carbohydrate Metabolism,Lipid Metabolism,Small Molecule Biochemistry	Hydrolysis of 1-palmitoyl-2-linoleoyl-sn-glycero-3-phosphocholine	0.03			PLAAT3	1
Nervous System Development and Function	Adaptation of hair cells	0.03			MYO1B	1
Cell Morphology,Cellular Assembly and Organization	Area of plasma membrane projections	0.03			CNP	1
Drug Metabolism,Molecular Transport,Small Molecule Biochemistry	Transport of cimetidine	0.03			ABCG2	1
Small Molecule Biochemistry	Catabolism of formaldehyde	0.03			ADH5	1
Behavior	Fighting	0.03			BCHE	1
Cell Morphology,Cellular Function and Maintenance	Autophagy of myotube	0.03			RB1	1
Cell-To-Cell Signaling and Interaction	Adhesion of cardiomyocytes	0.03			POSTN	1
Lipid Metabolism,Molecular Transport,Small Molecule Biochemistry	Release of leukotriene D4	0.03			TRPM4	1
Cellular Development,Reproductive System Development and Function	Epithelial-mesenchymal transition of prostate cells	0.03			TGFBR2	1
Cancer,Gastrointestinal Disease,Hepatic System Disease,Organismal Functions,Organismal Injury and Abnormalities,Tumor Morphology	Suppression of hepatocellular carcinoma	0.03			RB1	1
Hereditary Disorder,Neurological Disease,Organismal Injury and Abnormalities,Skeletal and Muscular Disorders	X-linked bulbospinal atrophy	0.03			AR	1
Organ Morphology,Reproductive System Development and Function,Tissue Morphology	Quantity of luteal cells	0.03			AR	1
Cellular Assembly and Organization	Clustering of membrane rafts	0.03			CR1L	1
Lipid Metabolism,Molecular Transport,Small Molecule Biochemistry	Release of leukotriene E4	0.03			TRPM4	1
Cellular Compromise,Connective Tissue Disorders,Organismal Injury and Abnormalities,Tissue Morphology	Degeneration of stromal cells	0.03			FBXO2	1
Cancer,Gastrointestinal Disease,Hepatic System Disease,Organismal Injury and Abnormalities	Diethylnitrosamine-induced hepatocellular carcinoma	0.03			NQO1	1
Cardiovascular System Development and Function,Cellular Development,Embryonic Development,Organismal Development,Tissue Development	Differentiation of angioblasts	0.03			NRP1	1
Molecular Transport,Small Molecule Biochemistry	Transmembrane transport of carnitine	0.03			SLC22A5	1
Cell-To-Cell Signaling and Interaction,Cellular Assembly and Organization,Nervous System Development and Function,Tissue Morphology	Density of axodendritic synapses	0.03			FBXO2	1
Cellular Development,Cellular Growth and Proliferation	Development of prostate cancer cell lines	0.03			AR	1
Small Molecule Biochemistry	Production of putrescine	0.03			ARG1	1
Lipid Metabolism,Molecular Transport,Nucleic Acid Metabolism,Small Molecule Biochemistry	Accumulation of palmitoyl-coenzyme A	0.03			SIRT5	1
Cardiovascular System Development and Function,Embryonic Development,Organismal Development,Tissue Development	Neovascularization of chorioallantoic membrane	0.03			Gm21596/Hmgb1	1
Tissue Development	Outgrowth of organoid	0.03			ITGB3	1
Embryonic Development,Organ Development,Organ Morphology,Organismal Development,Renal and Urological System Development and Function,Tissue Development,Tissue Morphology	Mass of kidney tissue	0.03			TKT	1
Organismal Development	Production of seminiferous fluid	0.03			AR	1
Cell-To-Cell Signaling and Interaction,Cellular Function and Maintenance,Inflammatory Response	Phagocytosis by dendritic cell lines	0.03			VAMP8	1
Cell Cycle	Repair of DNA lesion	0.03			ADH5	1
Digestive System Development and Function,Embryonic Development,Organismal Development	Development of hepatic duct	0.03			HHEX	1
Cell Cycle,DNA Replication, Recombination, and Repair	Autointegration of DNA	0.03			BANF1	1
Cellular Assembly and Organization	Regulation of mitochondria	0.0305			ITGB3,PPP2R1A,RRAS	3
Cell Death and Survival	Killing of natural killer cells	0.0305			HLA-A,LGALS1,RAB27A	3
Cancer,Hematological Disease,Immunological Disease,Organismal Injury and Abnormalities	B-cell non-Hodgkin lymphoma	0.0305			BMF,MSH2,RARRES1,XRCC5	4
Endocrine System Disorders,Gastrointestinal Disease,Organismal Injury and Abnormalities	Damage of pancreas	0.0305			CTSC,UCP2,VAMP8	3
Cardiovascular System Development and Function	Neovascularization of organ	0.0308		-0.392	Gm21596/Hmgb1,IGFBP3,INHBA,ITGB3,KLK3,LGALS1,NRP1,VLDLR	8
Cancer,Organismal Injury and Abnormalities,Reproductive System Disease	Growth of mammary tumor	0.0309		0.328	CISD1,HTATIP2,ITGB3,MAPK13,NFKBIA,TGFBR2,WWTR1	7
Connective Tissue Development and Function	Mass of inguinal fat pad	0.0313		0	Akr1b7,BCHE,EIF4EBP1,PLAAT3	4
Cardiovascular Disease,Cardiovascular System Development and Function,Organ Morphology,Organismal Development,Organismal Injury and Abnormalities	Mass of left ventricle	0.0313			Cyp2j5,IDUA,ITGB3,KLK3	4
Cancer,Organismal Injury and Abnormalities	Onset of neoplasia	0.0313			AR,HTATIP2,ITGB3,TGFBR2	4
Cellular Function and Maintenance,Organ Development,Reproductive System Development and Function	Function of gonadal cells	0.0313			AR,PDILT,Ppp1cc,TALDO1	4

## Sheet: Supplementary table 8
Supplementary table 8 - Commonly regulated transcripts in MCD and GNMTKO mouse liver
Up reg MCD and GNMT
Ensemble	ID	GNMTKO	GNMTKO p-value	MCD	MCD p-value
ENSMUSG00000028307	Aldob	153595	0.000297234	341892	0.00181066
ENSMUSG00000030711	Sult1a1	35240.2	0.00028108	19932	0.00245732
ENSMUSG00000022546	Gpt	18418.4	0.00165417	15964.2	0.00569064
ENSMUSG00000028088	Fmo5	9147.5	0.0180408	20518.1	0.000736118
ENSMUSG00000028138	Adh5	7627.04	0.000491083	5351.03	0.00373448
ENSMUSG00000096617	Gm5559	6988.71	0.00465237	19120.1	0.00454496
ENSMUSG00000016319	Slc25a5	6374.79	0.000946627	23415.2	0.002536
ENSMUSG00000078636	Gm7336	6042.42	0.00526622	16876.8	0.00515606
ENSMUSG00000069939	Gm12070	5489.81	0.0039222	14962.9	0.00490063
ENSMUSG00000020029	Nudt4	4461.27	0.00476544	13841.9	0.00214046
ENSMUSG00000078300	Gm2606	4225.14	0.00650685	12411.4	0.0053964
ENSMUSG00000026260	Ndufa10	3268.24	0.00281726	4460.95	0.00631143
ENSMUSG00000039886	Tmem120a	2908.52	0.000665547	16041.1	0.00451371
ENSMUSG00000022437	Samm50	2740.54	0.00271388	4292.23	0.00171366
ENSMUSG00000035944	Ttc38	2716.68	0.00705609	3848.18	0.00474974
ENSMUSG00000033685	Ucp2	2640.68	0.00131817	6297.16	0.00181497
ENSMUSG00000039745	Htatip2	2427.86	0.000103386	6246.65	0.00655501
ENSMUSG00000096438	Gapdh-ps15	2258.99	0.00490114	5396	0.00527246
ENSMUSG00000106574	Gm2451	2180.79	0.00454575	5818.76	0.0058814
ENSMUSG00000024222	Fkbp5	1987.18	0.00756655	4334.99	0.00444904
ENSMUSG00000036427	Gpi1	1855.86	0.00224864	7231.78	0.00243038
ENSMUSG00000045775	Slc16a5	1820.85	0.00431636	7809.23	0.000473142
ENSMUSG00000021824	Ap3m1	1805.49	0.00158633	1065.52	0.0053188
ENSMUSG00000078162	Gm2574	1780.08	0.00473637	5022.66	0.00454281
ENSMUSG00000045211	Nudt18	1760.64	0.000707547	2861.28	0.00560549
ENSMUSG00000021957	Tkt	1654.14	0.00424205	6121.74	0.00234415
ENSMUSG00000006304	Arpc2	1639.05	0.00727901	4542.72	0.00409877
ENSMUSG00000020102	Slc16a7	1429.52	0.00718855	8568.89	0.00374741
ENSMUSG00000098192	Gm3534	1336.1	0.00366374	2719.99	0.00635023
ENSMUSG00000032279	Idh3a	1335.09	0.00174464	4654.97	0.00454604
ENSMUSG00000055850	Rnf181	1305.67	0.00735978	1822.46	0.00307919
ENSMUSG00000022139	Mbnl2	1234.21	0.00284957	1156.43	0.00653561
ENSMUSG00000015165	Hnrnpl	1149.94	0.00752779	5521.98	0.00418499
ENSMUSG00000002010	Idh3g	1147.17	0.00940488	3106.07	0.002148
ENSMUSG00000043192	Gpi-ps	1129.24	0.0049076	4241.52	0.00216632
ENSMUSG00000007564	Ppp2r1a	1096.85	0.011534	5213.52	0.00439839
ENSMUSG00000025825	Iscu	1094.8	0.00420651	1379.43	0.00640089
ENSMUSG00000002984	Tomm40	1061.49	0.00417744	1901.94	0.00599457
ENSMUSG00000003161	Sri	1024.08	0.000523391	1082.1	0.00241852
ENSMUSG00000030652	Coq7	974.657	0.00142156	1345.66	0.00420331
ENSMUSG00000056234	Ncoa4	945.06	0.00427759	2127.93	0.00504505
ENSMUSG00000021094	Dhrs7	914.137	0.00780886	1583.44	0.00496853
ENSMUSG00000038387	Rras	865.848	0.00446175	1017.99	0.00098185
ENSMUSG00000067161	Gm5560	847.431	0.00519514	3492.41	0.00297142
ENSMUSG00000029030	Tprgl	817.525	0.0115017	1558.64	0.00399746
ENSMUSG00000091561	Gm6665	814.245	0.00616115	4008.8	0.00377544
ENSMUSG00000041645	Ddx24	786.772	0.00522099	1402.46	0.00646879
ENSMUSG00000004035	Gstm7	785.402	0.0136469	1509.43	0.00391016
ENSMUSG00000073079	Srp54a	739.278	0.0044359	1315.18	0.00266749
ENSMUSG00000037062	Sh3glb1	700.528	0.0101706	2576.6	0.00201543
ENSMUSG00000023904	Hcfc1r1	681.354	0.00495929	653.587	0.00429923
ENSMUSG00000079108	Srp54c	667.399	0.00325342	1135.54	0.00499978
ENSMUSG00000052906	Ubxn8	648.698	0.000688162	1159.29	0.00418391
ENSMUSG00000041895	Wipi1	641.095	0.00304342	765.654	0.00522719
ENSMUSG00000082585	Gm15387	602.842	0.00313712	957.19	0.00437683
ENSMUSG00000055044	Pdlim1	586.894	0.00211941	848.218	0.00120064
ENSMUSG00000037111	Setd7	573.177	0.00423882	398.046	0.00090964
ENSMUSG00000031634	Ufsp2	556.836	0.00274619	802.308	0.000847129
ENSMUSG00000082922	Gm6939	551.858	0.000846472	393.525	0.00448245
ENSMUSG00000002797	Ggct	522.832	0.000222926	889.301	0.000687619
ENSMUSG00000030281	Il17rc	499.444	0.00425175	1156.11	0.00125992
ENSMUSG00000040688	Tbl3	493.861	0.00075924	726.878	0.0058717
ENSMUSG00000029723	Tsc22d4	473.488	0.00794133	1293.94	0.0013138
ENSMUSG00000042429	Adora1	404.798	0.024496	2632.43	0.00139033
ENSMUSG00000042590	Ipo11	394.083	0.00194495	373.27	0.00473573
ENSMUSG00000004032	Gstm5	391.674	7.10778e-05	771.188	0.00357713
ENSMUSG00000094708	Gm10359	389.111	0.00552468	1135.87	0.0043251
ENSMUSG00000096006	Gm21596	364.476	0.006355	654.382	0.000500086
ENSMUSG00000028066	Pmf1	360.338	0.00779271	1056.13	0.00673392
ENSMUSG00000038489	Polr2l	355.589	0.00243603	786.54	0.0033357
ENSMUSG00000026275	Ppp1r7	353.422	0.0144805	715.222	0.00308997
ENSMUSG00000100319	Gm5256	344.676	0.00288511	1247.94	0.00645801
ENSMUSG00000015749	Anp32e	323.99	0.0101577	722.614	0.00317835
ENSMUSG00000001313	Rnd2	321.787	0.0123352	691.811	0.00467861
ENSMUSG00000045103	Dmd	316.28	0.00400943	645.229	0.00275155
ENSMUSG00000042659	Arrdc4	309.727	0.00248126	774.908	0.0047325
ENSMUSG00000019478	Rab4a	294.32	0.0123417	1127.46	0.00339822
ENSMUSG00000027953	Slc50a1	288.464	0.00220341	235.787	0.00659596
ENSMUSG00000095042	Gm12537	277.342	0.00258465	693.322	0.00622737
ENSMUSG00000024069	Slc30a6	271.272	0.00138602	194.737	0.0038789
ENSMUSG00000020359	Phykpl	237.848	0.00209356	524.732	0.00388321
ENSMUSG00000033540	Idua	225.104	0.00249741	231.291	0.00590511
ENSMUSG00000107211	Gm5864	222.364	0.00439067	349.026	0.000580919
ENSMUSG00000035845	Alg12	206.399	0.00101771	183.757	0.00545784
ENSMUSG00000026791	Slc2a8	182.108	0.00597377	751.092	0.000984006
ENSMUSG00000020547	Bzw2	174.563	0.00410959	468.304	0.00639227
ENSMUSG00000045954	Cavin2	173.926	0.0118312	506.482	0.00652591
ENSMUSG00000051238	Swsap1	172.351	0.00298527	358.865	0.00162528
ENSMUSG00000000339	Rtca	155.49	0.00476867	414.145	0.00563783
ENSMUSG00000081738	Hmgb1-ps2	153.189	0.00244249	240.217	0.00680074
ENSMUSG00000028862	Map3k6	125.204	0.00521453	94.8161	0.00340684
ENSMUSG00000006127	Inpp5k	119.989	0.017091	478.424	0.00624461
ENSMUSG00000027074	Slc43a3	113.149	0.0498708	1430.69	0.00345426
ENSMUSG00000103421	Golt1a	112.425	0.00291419	310.779	0.00403949
ENSMUSG00000080994	Gm13464	106.902	0.00736948	265.976	0.00287442
ENSMUSG00000020689	Itgb3	103.36	0.00291742	535.941	0.00509786
ENSMUSG00000079492	Gm11127	102.374	0.00115017	63.7342	0.00614546
ENSMUSG00000038260	Trpm4	95.1765	0.0105389	826.782	0.000103466
ENSMUSG00000021759	Plpp1	88.717	0.0217789	749.22	0.00134937
ENSMUSG00000038141	Tmem181a	83.4047	0.00183833	377.873	0.00128902
ENSMUSG00000031387	Renbp	82.5637	0.00464913	416.213	0.00461502
ENSMUSG00000040272	Accs	78.2364	0.0121575	132.403	0.00615084
ENSMUSG00000052713	Zfp608	78.0198	0.00595115	157.498	0.000119633
ENSMUSG00000028884	Rpa2	72.5329	0.00912381	219.217	0.0042184
ENSMUSG00000030528	Blm	55.8401	0.00345697	85.1902	0.00248965
ENSMUSG00000042812	Foxf1	55.1917	0.00514345	192.983	0.0039759
ENSMUSG00000093577	Gm20632	54.7851	0.00873288	140.26	0.00244439
ENSMUSG00000019945	Cabcoco1	52.5043	0.0119249	93.2579	0.00416559
ENSMUSG00000026723	Trdmt1	51.7834	0.00483329	145.683	0.0018861
ENSMUSG00000039081	Zfp503	51.611	0.00409667	127.89	0.00417098
ENSMUSG00000078247	Airn	51.2662	0.00198372	54.4921	0.00472387
ENSMUSG00000053716	Dusp7	50.0815	0.0159925	182.848	0.00194969
ENSMUSG00000097113	Gm19705	47.018	0.00280111	113.556	0.00233553
ENSMUSG00000078670	Fam174b	43.8357	0.0261922	133.524	0.00565076
ENSMUSG00000035235	Trim13	41.4342	0.000536314	154.758	0.00317404
ENSMUSG00000062012	Zfp13	35.9094	0.0147422	67.9692	0.000931195
ENSMUSG00000032246	Calml4	35.2994	0.00323081	520.029	0.00453742
ENSMUSG00000021007	Spata7	34.617	0.00115986	72.2756	0.00209196
ENSMUSG00000109975	Gm19196	30.9038	0.00099832	46.045	0.00575638
ENSMUSG00000037594	Clba1	29.8643	0.00270742	107.685	0.0048295
ENSMUSG00000002617	Zfp40	28.4384	0.0147971	105.539	0.00562813
ENSMUSG00000113536	Gm49327	26.1367	0.000374774	75.8491	0.00677272
ENSMUSG00000097493	9930014A18Rik	22.0147	0.00663931	59.4538	0.00539317
ENSMUSG00000045467	Ttll13	17.9324	0.0140476	29.0939	0.00662614
ENSMUSG00000050910	Cdr2l	12.5087	0.0394029	79.7724	9.48439e-05
ENSMUSG00000041323	Ak7	9.35929	0.00715301	98.0752	0.00103466
Down reg MCD and GNMT
Ensemble	ID	GNMTKO	GNMTKO p-value	MCD	MCD p-value
ENSMUSG00000073842	Mup7	-772594	0.00458129	-1.04807e+06	0.000417098
ENSMUSG00000066154	Mup3	-687310	0.00339235	-1.13258e+06	0.00150134
ENSMUSG00000078674	Mup18	-148952	0.00658116	-260788	0.000441887
ENSMUSG00000078680	Mup10	-131329	0.00796394	-268207	0.00015951
ENSMUSG00000078683	Mup1	-87408.7	0.0072564	-136485	0.000948439
ENSMUSG00000069922	Ces3a	-53147.2	0.00211618	-68588.6	0.00047422
ENSMUSG00000056666	Retsat	-43972.2	0.00120832	-84837.6	0.00434989
ENSMUSG00000022040	Ephx2	-30119.5	0.00136663	-60478.2	0.00333355
ENSMUSG00000078689	Mup6	-27484.7	0.00231326	-37914.5	0.00203483
ENSMUSG00000066153	Mup21	-27223.2	0.00176402	-39185.2	0.00188933
ENSMUSG00000033634	Nat8f2	-23517.2	0.000361851	-41645.2	0.000339498
ENSMUSG00000035836	Ugt2b1	-20633.4	0.000953089	-33580.5	0.000394465
ENSMUSG00000022149	C9	-19691.4	0.00167356	-24460.9	0.000123944
ENSMUSG00000031767	Nudt7	-17830.4	0.00393836	-26529.5	0.00347689
ENSMUSG00000038754	Elovl3	-16033.7	0.00178018	-15706	1.29333e-05
ENSMUSG00000041698	Slco1a1	-15957.3	0.00163802	-32844.5	1.07777e-06
ENSMUSG00000030382	Slc27a5	-14902.1	0.00108232	-26192.7	0.00674793
ENSMUSG00000035031	C8a	-14017.9	0.00316296	-21365.5	0.00126207
ENSMUSG00000052520	Cyp2j5	-11828.1	0.0013634	-24966.9	0.00100664
ENSMUSG00000049152	Ugt3a2	-9827.95	0.000487852	-16146.8	0.00472711
ENSMUSG00000023224	Serping1	-8485.22	0.00388989	-18303.9	0.0057553
ENSMUSG00000037780	Mbl1	-8408.7	0.00175433	-17439.3	0.00513019
ENSMUSG00000033688	1300017J02Rik	-8232.8	0.00545684	-23216	0.00134506
ENSMUSG00000067225	Cyp2c54	-6060.25	0.0014571	-12921.9	0.00173845
ENSMUSG00000081053	Mup-ps17	-5405.03	0.00201926	-6815.51	0.00551388
ENSMUSG00000072664	Ugt3a1	-5169.68	0.000416774	-7604	0.000989395
ENSMUSG00000036110	Slc17a2	-4879.78	0.000568622	-5329.19	0.00440378
ENSMUSG00000024986	Hhex	-3567.25	0.000106617	-4478.67	0.000747974
ENSMUSG00000052562	Slc22a30	-3378.12	0.00171233	-2971.21	0.000982928
ENSMUSG00000022514	Il1rap	-2830.11	0.000949858	-7328.58	0.000511942
ENSMUSG00000085995	Gm2788	-2348.42	0.00309511	-4244.65	0.0027009
ENSMUSG00000021025	Nfkbia	-1694.93	0.00040062	-1754.62	0.00488877
ENSMUSG00000030562	Nox4	-1644.78	0.000206772	-1891.92	0.000852518
ENSMUSG00000090306	Adh6-ps1	-1233.2	0.00190295	-1088.39	0.00302638
ENSMUSG00000038576	Susd4	-565.992	0.00095955	-1109.94	0.00610666
ENSMUSG00000085826	Gm15638	-521.8	0.00283019	-755.682	0.0021092
ENSMUSG00000000739	Sult5a1	-402.897	0.00196433	-210.06	0.00511618
ENSMUSG00000063590	Slc22a28	-400.184	0.00164125	-307.596	0.000391231
ENSMUSG00000029270	Dipk1a	-287.708	0.000620315	-533.172	0.00476483
ENSMUSG00000030968	Pdilt	-174.706	0.00187064	-154.434	0.00250474
ENSMUSG00000086253	Gm13773	-155.641	0.00466206	-194.312	0.000648819
ENSMUSG00000028008	Asic5	-146.338	0.00722732	-993.468	0.00460101
ENSMUSG00000020830	Vmo1	-143.781	0.00296911	-245.683	0.0019928
ENSMUSG00000046997	Spsb4	-134.517	0.00253618	-166.076	0.000422487
ENSMUSG00000040264	Gbp2b	-106.69	0.00355066	-49.9931	0.00155199
ENSMUSG00000025229	Pitx3	-98.6746	0.000504006	-45.9477	0.00222991
ENSMUSG00000110035	Gm30931	-83.1402	0.000190618	-185.353	2.47888e-05
ENSMUSG00000070368	Prok1	-69.9995	0.00117924	-140.799	0.00106268
ENSMUSG00000047473	Zfp30	-66.8064	0.00138279	-70.3872	0.000918262
ENSMUSG00000104101	Gm37881	-50.8618	0.000995089	-75.5258	0.00125022
Upregulated in GNMT and downregulated in MCD
ENSMUSG00000029727	Cyp3a13	6993.18	0.000580811	-6407.81	0.00557424
ENSMUSG00000019710	Mrpl24	686.703	4.81006e-05	-2006.5	0.00472172
ENSMUSG00000015790	Surf1	308.524	0.0108505	-960.886	0.00193999
ENSMUSG00000058240	Cryzl1	748.726	0.000114284	-946.826	0.00588571
ENSMUSG00000022679	Mpv17l	748.131	7.49792e-05	-790.804	0.00218141
ENSMUSG00000062929	Cfl2	1177.38	0.000202789	-719.522	0.00529402
ENSMUSG00000035642	Aamdc	422.345	0.00121857	-631.82	0.005668
ENSMUSG00000070283	Ndufaf3	306.244	0.00111795	-521.474	0.00369245
ENSMUSG00000022575	Gsdmd	798.225	3.9597e-05	-397.821	0.0040438
ENSMUSG00000066513	Klk1b4	84.213	0.00133693	-66.6949	0.00541688
ENSMUSG00000030532	Hddc3	62.9081	0.000773835	-33.0247	0.000726418
Downregulated in GNMT and upregulated in MCD
ENSMUSG00000073409	H2-Q6	-209.073	0.00108381	611.639	0.00536192

## Sheet: Supplementary table 9
Supplementary table 9 -Comparative pathway analysis between MCD and GNMTKO mice
Canonical Pathways	MCD -log(p-value)	GNMTKO -log(p-value)
Aryl Hydrocarbon Receptor Signaling	6.46187	2.49965
LPS/IL-1 Mediated Inhibition of RXR Function	6.09339	2.76121
NRF2-mediated Oxidative Stress Response	5.96313	2.88598
Nicotine Degradation II	5.79063	3.21628
Glutathione-mediated Detoxification	5.09039	3.55858
Nicotine Degradation III	5.03003	2.77257
Melatonin Degradation I	5.03003	2.04578
Oxidative Ethanol Degradation III	4.52892	0.904711
Superpathway of Melatonin Degradation	4.46042	2.52347
PXR/RXR Activation	4.42767	1.08195
Xenobiotic Metabolism CAR Signaling Pathway	3.96608	2.27098
Glioma Signaling	3.79303	0.550962
Acetone Degradation I (to Methylglyoxal)	3.65696	1.65454
Estrogen Biosynthesis	3.34814	0.953078
Xenobiotic Metabolism Signaling	3.31378	3.01573
Semaphorin Signaling in Neurons	3.28415	1.10485
Bupropion Degradation	3.23285	0.885765
Acute Phase Response Signaling	3.06982	1.48523
Xenobiotic Metabolism PXR Signaling Pathway	2.7187	2.22808
Complement System	2.70361	1.82828
Xenobiotic Metabolism AHR Signaling Pathway	2.22122	2.27154
Cell Cycle: G1/S Checkpoint Regulation	2.18603	0.245329
Serotonin Degradation	2.07898	2.52347
TR/RXR Activation	2.0764	0.41526
Xenobiotic Metabolism General Signaling Pathway	2.06975	2.45356
Thyroid Hormone Metabolism II (via Conjugation and/or Degradation)	2.05194	2.21052
FXR/RXR Activation	2.04626	1.70758
DNA Methylation and Transcriptional Repression Signaling	2.02526	0.427028
STAT3 Pathway	1.99551	0.431725
Telomerase Signaling	1.92963	0.256538
Cyclins and Cell Cycle Regulation	1.89852	0.380027
Triacylglycerol Biosynthesis	1.88075	0.859539
Semaphorin Neuronal Repulsive Signaling Pathway	1.83729	1.40638
TCA Cycle II (Eukaryotic)	1.76552	0.885765
Retinol Biosynthesis	1.62218	1.53986
Molecular Mechanisms of Cancer	1.6073	0.329792
Germ Cell-Sertoli Cell Junction Signaling	1.58542	0.811767
Bile Acid Biosynthesis, Neutral Pathway	1.56321	0.413132
Triacylglycerol Degradation	1.55876	0.740341
Glutathione Redox Reactions I	1.52608	1.4669
Role of Tissue Factor in Cancer	1.52098	0.648539
Gluconeogenesis I	1.45585	1.42089
Induction of Apoptosis by HIV1	1.39926	0.252046
Methylglyoxal Degradation III	1.38971	1.37714
Apelin Adipocyte Signaling Pathway	1.38606	0.99869
HER-2 Signaling in Breast Cancer	1.37904	0.602486
UDP-N-acetyl-D-galactosamine Biosynthesis II	1.36001	0.54506
MSP-RON Signaling In Cancer Cells Pathway	1.33666	0.75892
Urea Cycle	1.31932	0.849431
Arginine Biosynthesis IV	1.31932	0
Pentose Phosphate Pathway (Non-oxidative Branch)	1.16494	1.9044
Glycolysis I	1.00065	1.4669
IL-8 Signaling	0.925597	1.54287
Kinetochore Metaphase Signaling Pathway	0.766244	1.61605
IL-13 Signaling Pathway	0.737145	1.37077
Pentose Phosphate Pathway	0.70693	1.3832
NADH Repair	0.682185	4.56981
Superpathway of Citrulline Metabolism	0.648531	1.31257
γ-glutamyl Cycle	0.648531	1.31257
Stearate Biosynthesis I (Animals)	0.536725	2.68633
Ethanol Degradation II	0.512642	1.37714
Noradrenaline and Adrenaline Degradation	0.483858	1.33546
Citrulline Biosynthesis	0.377283	1.76693
Tumoricidal Function of Hepatic Natural Killer Cells	0.303379	1.56652
Leukotriene Biosynthesis	0.196645	2.2111

## Sheet: Supplementary table 10
Supplementary table 10 - Common upstream regulators identified in MCD and GNMTKO mice
Upstream Regulator	GNMT Target Molecules in Dataset	MCD Target Molecules in Dataset	Common transcripts
PPARA	ACOT8,ACSL1,ADTRP,Akr1b7,ALDOB,ANGPTL4,ARG1,C1R,C8A,C9,CD36,CES3,Cyp2c54 (includes others),DIO1,ELOVL3,FABP1,GSTM3,Gstt1,H2-T10,Hmgn2 (includes others),HSD17B11,Mup1 (includes others),NFKBIA,PLA2G7,RETSAT,RFX4,SELENBP1,SIRT5,TALDO1,TMEM98,TSPO,UCP2	AADAC,ABCD2,Acot6,AHCY,APOA1,APP,ARHGDIA,ASL,BAAT,BDNF,C6,C8A,C9,CCND1,CES3,CFH,CHAF1B,CS,Cyp2c40 (includes others),Cyp2c54 (includes others),CYP2C8,CYP4A11,CYP7B1,DYNLL1,ECH1,ELOVL3,FADS1,FADS2,FGF21,FITM1,G0S2,GPAM,GSTM3,HMGCS1,KIF20A,KIF4A,LECT2,LIFR,LIPG,LORICRIN,LPCAT3,MBL2,MGST1,MGST3,MKI67,MLYCD,Mup1 (includes others),MYC,NFKBIA,NSDHL,PLIN2,PNPLA2,PPARGC1A,RAD51B,RBP4,RETSAT,RNF186,SAA1,SC…	C8A, C9, CES3, Cyp2c54 (includes others), ELOVL3, GSTM3, Mup1 (includes others), RETSTAT, UCP2
STAT5B	ABCG2,AR,BMF,C9,CASP6,CBR1,ELOVL3,FMO2,HEXA,HLA-A,Mup1 (includes others),NOX4,NQO1,NUDT7,RAB30,RFX4,Slco1a1,SUSD4,TMEM98,TNNC1	ABCB1,ABCD2,ANKRD13B,ARNT,ASAP1,BCL6,C8B,C9,CCND1,CCND3,CDK6,Cyp2a12/Cyp2a22,CYP2A6 (includes others),Cyp2b13/Cyp2b9,CYP2C8,Cyp2d9 (includes others),CYP39A1,CYP3A5,CYP4A11,CYP4A22,DIP2B,EGFR,EIF4A2,ELOVL3,G0S2,GABARAPL1,GATA2,GJB1,GSTM5,Gstt3,HLA-A,Hsd3b4 (includes others),Keg1,LAMA3,LY6E,MDH2,MOXD1,Mup1 (includes others),NIPAL1,NOX4,NT5E,NUDT7,RAD51B,SLC15A5,SLC39A10,Slco1a1,Slco1a4,SUSD4,SYBU,T…	C9, ELOVL3, HLA-A, Mup1 (includes others),NOX4, NUDT7, Slco1a1, SUSD4
RORC	CD36,Cyp2c54 (includes others),ELOVL3,GPI,GPT2,GSTM2,GSTM4,IDH3A,IDH3G,Mup1 (includes others),NAALAD2,SDR9C7,SELENBP1,SLC16A7,Slco1a1,Sult1a1,Sult5a1,VLDLR	ABCD2,ADGRL1,CS,CYP2A6 (includes others),Cyp2b13/Cyp2b9,Cyp2c54 (includes others),CYP2C8,CYP39A1,Cyp3a25 (includes others),CYP3A5,CYP4A11,CYP7B1,DHCR24,ELOVL3,ENO1,GPI,GSTA5,Gstt3,HSD17B7,Hsd3b4 (includes others),IDH2,IDH3A,IDH3G,Keg1,LPIN2,MDH2,MGST3,Mup1 (includes others),MYC,Nat8f5,NSDHL,RDH16,SLC16A7,Slco1a1,Slco1a4,SULF2,Sult5a1	Cyp2c54 (includes others), ELOVL3, GPI, IDH3A, IDH3G, Mup1 (includes others), SLC16A7, Slco1a1, Sult5a1
NR1I3	CYP1A2,DIO1,EIF4EBP1,GSTM4,Gstt1,Sult1a1,UGT2B17	ABCB1,ALDH1A1,Aldh1a7,APOA1,Ces2a,CORO7/CORO7-PAM16,CYP2A6 (includes others),Cyp2b13/Cyp2b9,CYP2C8,CYP39A1,CYP3A5,CYP7B1,GSTA5,GSTM1,Gstm3,GSTM5,MAFF,MYC,SCD,Slco1a4,SLCO1B3,SREBF1,TMPRSS2,TNFRSF1A,UGT2B17,UGT2B28	UGT2B17
RORA	CD36,Cyp2c54 (includes others),ELOVL3,GSTM2,GSTM4,Mup1 (includes others),NAALAD2,NFKBIA,SDR9C7,SELENBP1,SLC16A7,Slco1a1,Sult1a1,Sult5a1,VLDLR	ABCD2,ADGRL1,CYP2A6 (includes others),Cyp2b13/Cyp2b9,Cyp2c54 (includes others),CYP2C8,CYP39A1,Cyp3a25 (includes others),CYP3A5,CYP4A11,CYP7B1,DHCR24,ELOVL3,GSTA5,Gstt3,HSD17B7,Hsd3b4 (includes others),Keg1,LPIN2,MGST3,Mup1 (includes others),Nat8f5,NFKBIA,NSDHL,RDH16,SLC16A7,Slco1a1,Slco1a4,SULF2,Sult5a1	Cyp2c54 (includes others), ELOVL3, Mup1 (includes others), NFKBIA, SLC16A7, Slco1a1, Sult5a1
AHR	BZW2,CBR1,CGREF1,CYP1A2,DIO1,E2F8,FMO2,Gm21596/Hmgb1,MPZ,NQO1,SDR9C7,SEMA3F,SLC17A2,TGFBR2,TNFAIP8L1,TNFRSF19	ADAMTS2,APP,ARNT,BZW2,CADM4,CCND3,CDO1,CERS4,CERS6,COL13A1,COL4A1,CRP,CYP2C8,DCN,E2F1,EMILIN1,ENO1,FGF21,FGFR2,GPAM,GSTM5,HES1,HP,Hsd3b4 (includes others),LAMA3,MYC,Nat8f5,NID1,NID2,NT5E,PDGFRA,PDGFRB,RDH16,SAA1,SCD,SERPINA12,SERPINA7,SLC17A2,SLC22A7,SLC2A1,SOCS3,SREBF1,STAT3,TGFBI,TP53,VEGFC	BZW2, SLC17A2
ZBTB20	Akr1b7,CYP1A2,Cyp2c54 (includes others),GSTM4,IGFALS,NFKBIA,UGT2B17	ADH4,Cyp2b13/Cyp2b9,Cyp2c54 (includes others),CYP2C8,CYP3A5,GHR,GSTM5,NFKBIA,PPARGC1A,SOCS3,UGT2B17	Cyp2c54 (includes others), NKFBIA, UGT2B17
HNF4A	Akr1b7,ARG1,CALML4,CD36,Crb3,CYP3A7,FABP1,FHL1,FMO2,GGT6,HLA-A,INHBA,LIPC,NOX4,PRODH,Slco1a1	ABCD2,ALCAM,APP,BAAT,C6,CALML4,CAPN8,CCND1,CSPG5,Cyp2b13/Cyp2b9,CYP3A5,CYP3A7,CYP7B1,DNMT3A,FTH1,FZD6,GJB1,GRHL1,GSTA5,HBEGF,HLA-A,Hsd3b4 (includes others),MBL2,MGST1,MYC,NIPAL1,NOX4,OTC,PTGFR,SBNO2,SCD,SELP,SERPINA1,Slco1a1,SYBU,TOX,TRIM24	CALML4, CYP3A7, HLA-A, NOX4, Slco1a1
NR1I2	CD36,FABP1,GSTM3,Gstm6	ABCB1,ALDH1A1,Aldh1a7,Ces2a,CYP39A1,CYP3A5,GSTA5,GSTM1,GSTM3,Gstm3,GSTM5,MGST1,Slco1a4,SREBF1	GSTM3
E2F1	CASP7,Ces1b/Ces1c,IDH3A,NRP1,Raet1d/Raet1e,RB1,UCP2	BOK,Calm1 (includes others),CCND1,CCND3,DUSP4,FGFR2,HES1,HMGB2,IDH3A,INMT,MAP2K7,MYC,NCL,PPARGC1A,Raet1d/Raet1e,TP53,TP53BP2,UCP2	IDH3A, Raet1d/Raet1e, UCP2
TP53	ACSL1,ADH5,ARG1,BCAP31,CAPNS1,CD36,Ces1b/Ces1c,CGREF1,CISD1,COQ4,DBT,DMAC2L,E2F8,FHL1,FKBP5,GAPDH,Hmgn2 (includes others),HOMEZ,IDH3G,IGFBP3,INHBA,IRF5,LIAS,LIMK2,MPV17L,MSH2,NDUFS3,NRP1,PDLIM1,PLAAT3,PMF1/PMF1-BGLAP,POSTN,PRODH,QDPR,RB1,SAMM50,SERPINB9,SIRT5,SPCS2,TALDO1,TGFBR2,TKT,TOMM40,TSPO,TUBB4B,VLDLR	ABCB8,ACO2,AHCY,AIFM2,AP1B1,APOA1,APP,ARHGAP11A,ASL,BAK1,BCL6B,BDNF,BOK,BUB1B,Calm1 (includes others),CAMK2B,CCND1,CCR9,COL4A1,Crip2,CS,CSF1,DHCR24,DNMT1,DNMT3A,DYNLL1,E2F1,ECH1,EDA2R,EDNRA,EGFR,EMILIN1,EPHA2,ERCC3,FKBP5,FRMD4A,FTH1,FZD6,GAPDH,GFM1,GPR162,GSTM5,GTSE1,HBEGF,HCN2,HSPB1,HSPG2,HYAL1,IDH2,IDH3G,IFI16,INMT,KCTD11,KIF18A,KIFC1,LDLR,LRAT,MCM5,MCM6,MDH2,MKI67,MPV17L,MSRB1,MYC,MYO1C,NID2,P…	FKBP5, GAPDH, IDH3G, MPV17L, PDLIM1, TKT
MYCN	ANK3,APBB1,DUSP7,EFNA5,FBXO36,PDLIM1,RCAN2	ADAM23,AEBP2,DNMT3A,DUSP4,DUSP7,EZH1,FGFR2,GATA2,JUNB,OLIG1,PDLIM1,RHOU,TGIF1	DUSP7, PDLIM1
HNF1A	ALDOB,AMBP,C8A,C9,Cyp2j5,CYP3A7,CYP4V2,GOLT1A,HGFAC,IGFALS,MELTF,NDUFS2,Slco1a1,VLDLR	BCL6B,C8A,C8B,C8G,C9,CDO1,CPB2,Cyp2j5,CYP3A7,DCT,ETV5,HAO1,LDLR,PKHD1,RNF186,SERPINA1,SERPINA7,Slco1a1,Slco1a4,SLCO1B3,TMPRSS2,TRPM5	C8A, C9, Cyp2j5,CYP3A7, Sclo1a1
ARNT	GAPDH,GPI,ITGB3,MYL6,NDUFS2,NDUFS3,NQO1,RANBP1	ENO1,GAPDH,GPI,ITGB3,KIF20A,MYO1C,PCK2,PGM2,PRF1,SLC2A1,TP53	GAPDH, GPI, ITGB3
PPARD	ADORA1,ARG1,CD36,FABP1,NUDT18,POP4,SIRT5,SLC22A3,TMEM120A,VLDLR	ADORA1,ASIC5,CCND1,DET1,ECH1,ENO1,GPAM,GSTA5,INHBE,LIPG,LPCAT3,LPIN2,MLYCD,NUDT18,PLIN2,PNPLA2,PPARGC1A,SCD,TP53	ADORA1, NUDT18
SMYD1	IDH3A,IDH3G,NDUFA10,TKT	ACO2,IDH3A,IDH3G,NT5C2,PPARGC1A,PYGM,TKT	IDH3A, IDH3G, TKT
